# Supplementary material for: Hypoxia-induced TMTC3 expression in esophageal squamous cell carcinoma potentiates tumor angiogenesis through Rho GTPase/STAT3/VEGFA pathway
Source: J Exp Clin Cancer Res. 2023 Sep 26;42:249. doi: 10.1186/s13046-023-02821-y (PMC10521530; doi:10.1186/s13046-023-02821-y)
Supplement: Supplementary file 1 — Supplementary Material 1 [file 13046_2023_2821_MOESM1_ESM.xls]

## Sheet: Sheet1
Catalog Number	Product Name	plate location	TMTC3 expression
S3690	Pargyline hydrochloride	11H9	1097.12
S4021	Tolcapone	12E6	158.398
S4022	Probenecid	12F6	150.334
S1260	Cinacalcet HCl	2E5	101.684
S1549	Nebivolol HCl	3E11	74.4443
S4057	Methyclothiazide	12H9	68.8459
S1690	Betamethasone Valerate	4E10	63.3895
S4012	Desloratadine	12G5	55.7843
S1508	Alprostadil	3H9	47.3537
S1995	Procarbazine HCl	23A6	42.0988
S1565	VX-809 (Lumacaftor)	3G11	35.0524
S2061	Lovastatin	7h4	34.937
S2512	Tenoxicam	8h11	30.4742
S1431	Sildenafil Citrate	3F5	26.2726
S5286	Ramatroban	21H7	24.1229
S1351	Ivermectin	2C10	22.506
S7128	Tazemetostat (EPZ-6438)	26G7	22.4638
S1483	Iloperidone	3G8	19.728
S1609	Methimazole	4G3	19.2325
S3719	Topiroxostat	11C11	15.3589
S1677	Chloramphenicol	4E9	13.754
S1627	Nitazoxanide	4C5	13.6669
S7852	Eliglustat	18A5	13.3152
S2416	Chondroitin sulfate	23C7	13.1535
S2614	Arecoline HBr	9E9	12.9723
S1148	Docetaxel	1C8	11.8076
S3746	Lumefantrine	12E3	11.257
S1426	Repaglinide	3D5	11.1427
S3138	Methylthiouracil	11E2	11.0131
S5483	Tribenzagan Hydrochloride	21G9	10.6935
S1228	Idarubicin HCl	2b3	10.6664
S1658	Dofetilide	4C8	10.6661
S1023	Erlotinib HCl (OSI-744)	26A2	10.6586
S1382	Mianserin HCl	3F2	10.4494
S1651	Telbivudine	4E7	10.234
S4662	Atazanavir	16A4	9.50903
S1541	Selisistat (EX 527)	3B11	9.41231
S1736	Methocarbamol	5B4	9.35022
S4258	Luliconazole	14B7	9.14617
S1614	Riluzole	4C4	8.98526
S1605	Cefdinir	4C3	8.74005
S1192	Raltitrexed	1B10	8.69765
S3151	Gliquidone	11D3	8.67123
S1400	Tenofovir Disoproxil Fumarate	3B4	8.63194
S3137	Sodium salicylate	11D2	8.60853
S5341	Metoprolol succinate	21H8	8.53449
S4293	Promethazine HCl	14A10	8.31908
S1607	Rizatriptan Benzoate	4E3	8.318
S5282	Lactitol monohydrate	21G7	7.80177
S3701	Benactyzine hydrochloride	11D10	7.79923
S1200	Decitabine	1A11	7.71417
S3208	Fexofenadine HCl	11B7	7.62108
S3640	Methoxyphenamine Hydrochloride	11C8	7.57939
S5478	Dantrolene sodium	19D9	7.5705
S1481	Zosuquidar (LY335979) 3HCl	3E8	7.56934
S3170	Ampicillin sodium	11D4	7.47786
S1778	Trifluridine	5E7	7.41629
S3663	Afloqualone	11A9	7.37226
S3212	Moclobemide (Ro 111163)	11D7	7.35926
S2110	Vinpocetine	26G4	7.33831
S5250	Darunavir	19E6	7.2646
S1619	Prilocaine	4E4	7.2461
S3755	Betaine	12A4	7.15438
S1665	Estrone	4E8	7.09393
S4854	Bedaquiline fumarate	16H10	7.08959
S5351	Cefmetazole sodium	19C5	7.06278
S5650	Sodium Hyaluronate	19D11	6.93776
S4095	Difluprednate	13H3	6.83931
S1723	Indomethacin	5A3	6.80169
S2152	Sitafloxacin Hydrate	26A5	6.75144
S1613	Silodosin	4B4	6.64978
S5497	Iopanoic acid	19E4	6.59316
S1636	Amphotericin B	4B6	6.53222
S4042	Nafcillin Sodium	12C8	6.50188
S4601	Clioquinol	15F8	6.49258
S1657	Enalaprilat Dihydrate	4B8	6.48292
S1455	Cilomilast	3B7	6.36223
S4826	Aluminium hydroxide	26E7	6.33552
S3872	Guaiacol	21H2	6.31167
S3180	Eletriptan HBr	11C5	6.24861
S5075	Acotiamide	17F6	6.12623
S5573	Tilmicosin phosphate	21H10	6.11599
S7059	Tezacaftor(VX-661)	21B5	6.10617
S4065	Guanabenz Acetate	12H10	6.06777
S1497	Pralatrexate	3C9	6.03507
S4296	Salmeterol Xinafoate	14D10	6.00016
S2874	Camostat Mesilate	10H3	5.98144
S1603	Furosemide	4A3	5.97233
S1456	Zibotentan (ZD4054)	3C7	5.91773
S1762	Pyrazinamide	5B6	5.86219
S5535	Moxifloxacin	19C10	5.85845
S3718	Leuprolide Acetate	11B11	5.84382
S2051	Captopril	7H3	5.81589
S1909	Fluvastatin Sodium	6F5	5.78058
S1573	Fasudil (HA-1077) HCl	4B2	5.77116
S1013	Bortezomib (PS-341)	1A3	5.76502
S5215	Abacavir	19E2	5.75274
S4010	Acebutolol HCl	12E5	5.65741
S1287	Bumetanide	2B7	5.62708
S1626	Naproxen Sodium	4B5	5.60346
S4930	Cetilistat	26F7	5.5611
S1157	Delanzomib (CEP-18770)	1G8	5.50104
S3167	Altrenogest	11C4	5.39393
S1342	Genistein	2A10	5.37533
S3935	Nonivamide	19D6	5.36939
S5372	Methyl Aminolevulinate Hydrochloride	19C8	5.32523
S5067	Losartan	19B7	5.29739
S8558	Tofogliflozin(CSG 452)	18D9	5.28835
S5159	Doxycycline	21A5	5.22109
S1017	Cediranib (AZD2171)	1C3	5.15564
S3739	Calcipotriene	12H2	5.09973
S4007	Pentamidine isethionate	12C5	5.07432
S7930	Ixabepilone (BMS-247550)	21D5	5.05143
S2573	Tetracaine HCl	9E6	5.03156
S5238	Solifenacin	19E7	5.02761
S1149	Gemcitabine HCl	23C2	5.01246
S4167	Cyromazine	13B9	4.97805
S4279	Demeclocycline HCl	14E8	4.95951
S5447	Triprolidine Hydrochloride	19F3	4.91436
S5073	Donepezil	21D6	4.90889
S2476	Itraconazole	26G5	4.87247
S4060	Erythromycin Ethylsuccinate	12C10	4.86448
S1701	Desonide	4B11	4.85599
S1673	Aminophylline	4C9	4.84865
S1289	Carmofur	2C7	4.84387
S2603	Tioxolone	9F8	4.83998
S1689	Meprednisone	4D10	4.82493
S1672	Aminoglutethimide	4B9	4.82449
S3154	Butenafine HCl	11E3	4.8166
S4590	Dithranol	21H5	4.80754
S3132	Sulfamerazine	11B2	4.7382
S1378	Ruxolitinib (INCB018424)	3B2	4.6823
S3638	Cefamandole nafate	11A8	4.67549
S1201	Dimesna	1B11	4.66953
S1211	Imiquimod	26C2	4.6561
S5428	Promazine hydrochloride	19E3	4.62353
S1354	Lansoprazole	2d10	4.53569
S5619	Betahistine	19G10	4.51469
S3150	Articaine HCl	11C3	4.49328
S1523	Voxtalisib (SAR245409, XL765) Analogue	3F10	4.45783
S3195	Azlocillin sodium salt	11C6	4.44815
S1685	Sulfanilamide	4B10	4.41249
S4831	Piperonyl butoxide	16B9	4.39873
S5218	Iodixanol	21H6	4.3952
S1671	（6-）ε-?Aminocaproic acid	4A9	4.35768
S4342	Nialamide	20A7	4.33619
S4152	Ethamsylate	13A8	4.3278
S4071	Griseofulvin	12C11	4.32244
S1425	Ranolazine 2HCl	3C5	4.27806
S4850	Flucloxacillin sodium	11C7	4.25958
S7998	Entrectinib (RXDX-101)	18C6	4.25748
S1702	Didanosine	4C11	4.25225
S3732	Avibactam sodium	12E2	4.24073
S1371	Cefoselis Sulfate	26F2	4.2377
S1004	Veliparib (ABT-888)	1B2	4.23435
S5638	Cefozopran hydrochloride	19A11	4.21659
S1286	Budesonide	2A7	4.19897
S5416	Metyrapone	19A9	4.17754
S5217	Arformoterol Tartrate	19D7	4.1751
S3655	Cefepime Dihydrochloride Monohydrate	11G8	4.15537
S1707	Eplerenone	26G3	4.15184
S3659	Fludrocortisone acetate	11H8	4.13953
S5136	Calcium folinate	24H10	4.11246
S4031	Aclidinium Bromide	12C7	4.10282
S5499	Amantadine	26E8	4.09593
S5531	Doripenem	19A10	4.09452
S5482	Prilocaine hydrochloride	19G5	4.06853
S1039	Rapamycin (Sirolimus)	1D4	4.05652
S4050	Valganciclovir HCl	12C9	4.05187
S1507	Irbesartan	26A3	4.04373
S4177	Uracil	13A10	4.04117
S4142	Clopidol	26G6	4.0367
S1724	Paliperidone	26H3	4.03582
S1282	Artemisinin	2f6	4.01681
S2582	Trazodone HCl	26H5	4.0116
S3043	Rofecoxib	10E7	4.01001
S1787	Teniposide	5A8	4
S5288	Estropipate	19A8	3.99581
S1147	Barasertib (AZD1152-HQPA)	1B8	3.99357
S3743	Oxiglutatione	12C3	3.95958
S4156	Chlortetracycline HCl	26H6	3.94859
S4078	Mefenamic Acid	13B2	3.92397
S4024	Homatropine Methylbromide	12H6	3.90207
S4070	Guanidine HCl	12B11	3.88254
S3647	Mafenide Acetate	11E8	3.87391
S5385	Imidafenacin	19D8	3.87056
S1178	Regorafenib (BAY 73-4506)	1D9	3.86983
S1364	Patupilone (EPO906, Epothilone B)	2B11	3.86956
S5487	Cefoperazone sodium	19E9	3.85051
S4635	Cyproheptadine hydrochloride	15E11	3.84676
S1793	Ramipril	5E8	3.81115
S3113	Pyridoxine HCl	10A11	3.80757
S4136	Carprofen	13A7	3.80294
S5392	Mepivacaine	19E8	3.79834
S5305	Bromisoval	17G7	3.77284
S1917	Crystal Violet	6D6	3.77111
S1578	Candesartan	4E2	3.76015
S1646	Ketorolac	4B7	3.75929
S8138	Molidustat (BAY 85-3934)	26B8	3.73401
S4303	9-Aminoacridine	20A11	3.71922
S4559	Cloxiquine	15F5	3.69353
S1698	Torsemide	26F3	3.68595
S1640	Albendazole	4E6	3.67631
S3735	Umeclidinium bromide	12G2	3.66835
S7015	Birinapant	17c8	3.65056
S1611	Cefoperazone	4A4	3.64483
S1635	Erythromycin	4A6	3.64435
S3697	Mafenide hydrochloride	11B10	3.63837
S4025	Homatropine Bromide	12A7	3.62933
S1747	Nimodipine	5C5	3.60626
S3623	Ceftibuten dihydrate	19C6	3.60593
S4040	Norethindrone	12A8	3.59953
S2159	Tebipenem Pivoxil	7A11	3.5966
S2789	Tofacitinib (CP-690550,Tasocitinib)	10B2	3.58721
S1101	Vatalanib (PTK787) 2HCl	1G6	3.58174
S1193	Thalidomide	1C10	3.5801
S1638	Ibuprofen	4C6	3.57522
S5649	Hydroxyzine pamoate	19C11	3.57102
S1380	Lopinavir	3D2	3.55083
S3027	Fenoprofen calcium hydrate	10E6	3.5478
S2524	Phenytoin Sodium	9G2	3.53081
S3637	Cefpirome sulfate	11H7	3.48275
S4353	Terfenadine	20F7	3.47809
S1091	Linsitinib (OSI-906)	1D6	3.47619
S1424	Prazosin HCl	26G2	3.45888
S1120	Everolimus (RAD001)	1C7	3.45583
S3193	Ticarcillin sodium	11B6	3.44732
S3061	Epinephrine HCl	10G8	3.43818
S4358	Pimozide	20H7	3.43607
S5490	Disopyramide	19C4	3.42403
S2150	Neratinib (HKI-272)	26H4	3.39007
S4072	Decamethonium Bromide	12D11	3.36459
S4169	Teriflunomide	13C9	3.35671
S3968	Histamine	12C4	3.34685
S1703	Divalproex Sodium	4D11	3.34027
S5032	Mephenesin	17C5	3.32727
S4637	Prasugrel Hydrochloride	15G11	3.32186
S4521	DEET	18H10	3.31806
S4019	Avanafil	12C6	3.30278
S2922	Icotinib	10E4	3.30076
S1047	Vorinostat (SAHA, MK0683)	1H4	3.29809
S2552	Azelastine HCl	9H4	3.29744
S5054	Rifamycin sodium salt	19A7	3.27739
S4281	Tasimelteon	19G6	3.26796
S1547	Febuxostat	3C11	3.25922
S1087	Iniparib (BSI-201)	1B6	3.25885
S5644	Ceftriaxone Sodium	19B11	3.24951
S1761	Suprofen	5A6	3.24943
S8294	Olmutinib (HM61713, BI 1482694)	18B9	3.23675
S1243	Agomelatine	2B4	3.23442
S4051	Nabumetone	12D9	3.22623
S4074	Sodium Nitrite	12F11	3.21905
S4048	Carbimazole	12A9	3.20523
S5480	Clidinium Bromide	19G3	3.20272
S1030	Panobinostat (LBH589)	22D5	3.19297
S4039	Methazolamide	12H7	3.18374
S2461	Domperidone	8F7	3.17901
S1190	Bicalutamide	1H9	3.17885
S3188	(+,-)-Octopamine HCl	11H5	3.1762
S1098	Rucaparib (AG-014699,PF-01367338) phosphate	1F6	3.17268
S7684	Salirasib	19D2	3.16088
S4058	Ropivacaine HCl	12A10	3.14463
S5539	Olprinone	19D10	3.14145
S1770	Sulfadiazine	5F6	3.13834
S5481	Molindone hydrochloride	19H3	3.13058
S1258	Prasugrel	2C5	3.12945
S5371	Ajmaline	19B8	3.1254
S3179	Carbenicillin disodium	11B5	3.12265
S5297	Vidarabine monohydrate	21C8	3.1221
S4578	Tyloxapol	18B11	3.12005
S4567	Eprodisate disodium	24A5	3.11551
S5350	Cefpodoxime proxetil	21A9	3.11244
S4330	Isoetharine Mesylate	20B6	3.10588
S1828	Proparacaine HCl	5C10	3.10573
S4059	Sodium Nitroprusside Dihydrate	12B10	3.09499
S5010	Indometacin Sodium	19H6	3.08472
S1437	Tizanidine HCl	3A6	3.07957
S4011	Ampiroxicam	12F5	3.06991
S1119	Cabozantinib (XL184, BMS-907351)	1B7	3.05927
S1464	Marbofloxacin	26H2	3.0529
S2177	Dichlorphenamide (Diclofenamide)	22H6	3.04796
S1645	Ketoprofen	4A7	3.04065
S2605	Idebenone	9G8	3.03413
S3751	Quinidine sulfate	12H3	3.03412
S1688	Betamethasone Dipropionate	4C10	3.03008
S1060	Olaparib (AZD2281, Ku-0059436)	1D5	3.01301
S5203	Sulbutiamine	19C7	2.99935
S4113	Desvenlafaxine	13E5	2.99044
S2658	Omipalisib (GSK2126458, GSK458)	9H9	2.98986
S4242	Cetrimonium Bromide (CTAB)	14F5	2.9897
S5477	Gefarnate	19C9	2.97545
S5486	Fluorometholone	21H9	2.96477
S3945	L-Cycloserine	12B4	2.96054
S5252	Ozagrel sodium	24C11	2.95878
S4045	Pheniramine Maleate	12F8	2.95463
S8266	Melphalan	18A9	2.94854
S5234	Nintedanib Ethanesulfonate Salt	21C7	2.94683
S5357	Safinamide	22F4	2.93834
S1789	Tetrabenazine (Xenazine)	5B8	2.9192
S4345	Pentoxifylline	20B7	2.90795
S2085	Trimebutine	7H6	2.89489
S4530	i-Inositol	15C3	2.8872
S4565	Diiodohydroxyquinoline	15B6	2.87128
S1693	Carbamazepine	4H10	2.86358
S2485	Mitoxantrone 2HCl	8B9	2.8627
S4178	Climbazole	13B10	2.83826
S1929	Irsogladine	26B4	2.83419
S2597	Oseltamivir Phosphate	26A6	2.82515
S2492	Novobiocin Sodium	8G9	2.82279
S5017	Oxyclozanide	17E4	2.8219
S4003	Lithocholic acid	12A5	2.81869
S1191	Fulvestrant	1A10	2.80889
S5360	Diflorasone	19D5	2.80815
S1754	Oxybutynin	5E5	2.807
S1280	Amisulpride	2D6	2.78659
S1709	Estradiol	4H11	2.77984
S4068	Tinidazole	12A11	2.76591
S5581	Olmesartan	19E10	2.75705
S4549	Antimonyl potassium tartrate trihydrate	24H4	2.75108
S4326	Ethoxzolamide	20A6	2.749
S4594	Cephalothin	15B8	2.74769
S3729	Iron sucrose	12B2	2.74387
S3687	E-Cardamoni	11G9	2.73986
S5491	Lomefloxacin	19G9	2.73276
S4218	Amoxapine	26A7	2.71318
S3162	Tylosin tartrate	11A4	2.71291
S3104	Moguisteine	10F10	2.7077
S4583	Butamben	15C7	2.70553
S4628	(+/-)-Sulfinpyrazone	15F10	2.69077
S1441	Venlafaxine HCl	3D6	2.68355
S4846	Meropenem Trihydrate	21B6	2.6625
S4061	Levobupivacaine HCl	12D10	2.66238
S4226	Minocycline HCl	27A3	2.65737
S1794	Fenofibrate	5F8	2.65737
S4182	Nifuroxazide	13E10	2.64582
S1768	Cefditoren Pivoxil	5E6	2.62241
S5716	Abemaciclib	20A5	2.62079
S7854	Ulixertinib (BVD-523, VRT752271)	18B5	2.62079
S4041	Olsalazine Sodium	12B8	2.61517
S4064	Escitalopram Oxalate	12G10	2.61309
S1615	Risperidone	26C3	2.60892
S1218	Clofarabine	2D2	2.60238
S1252	Entecavir Hydrate	2G4	2.5993
S1415	Clopidogrel	3B5	2.59096
S4014	Hyoscyamine	12H5	2.58548
S5484	Rimantadine Hydrochloride	19A4	2.58301
S5725	Pempidine	22H3	2.57654
S5083	Lentinan	21G5	2.55915
S4046	Estradiol Cypionate	12G8	2.54674
S5014	Crisaborole (AN2728)	17c4	2.54121
S3183	Amitriptyline HCl	11E5	2.5377
S2286	Cyclosporin A	8G3	2.53659
S4062	Ronidazole	12E10	2.53541
S1767	Beta Carotene	26D8	2.53529
S2045	Doxifluridine	7F3	2.52275
S5027	Mebeverine Hydrochloride	17H4	2.52188
S4123	Timolol Maleate	13C6	2.51922
S4063	cholecalciferol (Vitamin D3)	12F10	2.51681
S1830	Oxfendazole	5E10	2.51377
S5648	Iguratimod	20A4	2.50916
S3727	Vilanterol Trifenate	11H11	2.50653
S5287	Tiletamine Hydrochloride	19H7	2.48793
S2680	Ibrutinib (PCI-32765)	9E10	2.48558
S5015	Simeprevir	17D4	2.48461
S5325	Nitisinone	19C3	2.48004
S1111	Foretinib (GSK1363089)	1H6	2.47942
S1979	Amiodarone HCl	6F9	2.47942
S4086	Loxapine Succinate	13B3	2.47544
S5702	Fenipentol	19F11	2.47477
S5100	Pralidoxime Iodide	17B7	2.47425
S1744	Nicotinic Acid	5B5	2.47084
S3724	Velpatasvir	11F11	2.4584
S4030	Gentamicin Sulfate	24A7	2.4578
S1379	Isotretinoin	3C2	2.45563
S1735	Mesna	5A4	2.43703
S4634	Sodium sulfadiazine	15D11	2.43511
S2151	Sonidegib (Erismodegib, NVP-LDE225)	7G10	2.42959
S5388	Betrixaban	19E5	2.42721
S4986	Latamoxef sodium	21b11	2.42231
S4625	Alcaftadine	15D10	2.41978
S4179	Mezlocillin Sodium	13C10	2.41927
S3062	Diclofenac Potassium	10H8	2.41162
S3204	Meptazinol HCl	11H6	2.40722
S5278	Tedizolid	19G7	2.40487
S1373	Daptomycin	2F11	2.40156
S4043	Tetrahydrozoline HCl	12D8	2.401
S5157	Thymol	21H4	2.37158
S3200	Triflusal	11F6	2.37016
S1952	Methoxsalen	6G7	2.3692
S1375	Dorzolamide HCl	23C3	2.36422
S3723	Ramosetron Hydrochloride	11E11	2.35291
S1647	Adenosine	4C7	2.35142
S3196	Azacyclonol	11D6	2.34853
S1439	Tranilast	3C6	2.34441
S5030	Dihydralazine sulphate	17B5	2.34073
S4245	Sodium ascorbate	24A4	2.33874
S3639	Tacrine hydrochloride hydrate	11B8	2.33095
S1394	Pizotifen Malate	3F3	2.32973
S1777	Ethionamide	5D7	2.32947
S1250	Enzalutamide (MDV3100)	2E4	2.32881
S3726	Selexipag	11G11	2.32644
S4002	Sitagliptin phosphate monohydrate	12H4	2.31683
S3747	Levothyroxine sodium	12F3	2.3085
S4687	Rivastigmine	18H11	2.30749
S3186	Azatadine dimaleate	11G5	2.30698
S1505	Aztreonam	3G9	2.30643
S4079	Ticagrelor	13C2	2.3043
S2562	Hydralazine HCl	27F2	2.29492
S5001	Tofacitinib (CP-690550) Citrate	17A3	2.28916
P1061	Nafarelin Acetate	24B8	2.28485
S3749	Calcium gluconate	27E3	2.28258
S3172	Anagrelide HCl	11E4	2.28108
S2344	Piperine	8E4	2.27511
S4236	Proflavine Hemisulfate	24H3	2.26964
S1742	Nevirapine	5H4	2.26762
S4151	Penfluridol	13h7	2.26455
S1504	Dyphylline	3F9	2.26349
S3057	Azilsartan Medoxomil	10E8	2.25135
S5546	Sulfacetamide	22F2	2.25029
S7772	Elacridar (GF120918)	18F3	2.25012
S4695	D panthenol	19A2	2.24659
S3738	Travoprost	18E10	2.24233
S1727	Levonorgestrel	5C3	2.24051
S1331	Fluconazole	2C9	2.24048
S4716	Evans Blue	21B4	2.23334
S5592	Vitamin A	19F10	2.22921
S1010	Nintedanib (BIBF 1120)	1G2	2.2196
S1247	Leflunomide	2D4	2.21887
S4138	Dropropizine	13B7	2.21116
S9327	Carboprost	22B4	2.20042
S1574	Doramapimod (BIRB 796)	4C2	2.19999
S4038	Dibucaine HCl	12G7	2.19701
P1049	GHRP-2	24A8	2.19397
S3730	Metaxalone	12C2	2.19222
S1825	Erdosteine	5A10	2.19036
S5637	Cefotiam Hexetil Hydrochloride	19H10	2.18023
S1567	Pomalidomide	3H11	2.17333
S1278	Altretamine	2C6	2.17144
S2527	Methacycline HCl	23H7	2.17141
S1617	Sulfapyridine	26D3	2.16595
S8012	Otenabant (CP-945598) HCl	26A8	2.16482
S5227	Erythromycin thiocyanate	21A7	2.16204
S4230	Oxaprozin	14H4	2.16096
S1213	Nelarabine	2C2	2.15916
S3059	Enrofloxacin	26C6	2.15311
S4603	Gallic acid	15H8	2.15253
S3173	Antipyrine	11F4	2.15099
S3178	Brinzolamide	11A5	2.1485
S4075	Zinc Pyrithione	12G11	2.1432
S5412	Loxoprofen Sodium	25B2	2.14052
S3163	Benztropine mesylate	11B4	2.14033
S4054	Spironolactone	12F9	2.13655
S1618	Sulfameter	4D4	2.13435
S1006	Saracatinib (AZD0530)	1D2	2.13388
S7280	Edoxaban	17C10	2.13008
S4514	Acetylleucine	14H11	2.12874
S5365	Alogliptin	20B3	2.12874
S1775	Thiotepa	5B7	2.12874
S5063	Trelagliptin succinate	17B6	2.12744
S4845	Rabeprazole	21A6	2.12662
S1773	Oxytetracycline (Terramycin)	5h6	2.12519
S3721	Bilastine	26E6	2.1249
S1025	Gefitinib (ZD1839)	1F3	2.12287
S5246	Entecavir	19H2	2.1201
S1096	Quisinostat (JNJ-26481585) 2HCl	1E6	2.11166
S1390	Ondansetron HCl	3C3	2.10472
S4813	Cefuroxime axetil	16D8	2.10263
S1737	Prednisolone	5C4	2.09943
S8048	Venetoclax (ABT-199, GDC-0199)	18B7	2.09217
S5488	Fluorescein	19F9	2.08658
S3733	Boceprevir	12F2	2.08582
S1408	Linezolid	3H4	2.0837
S4004	Ethambutol 2HCl	12B5	2.08207
S1832	Atracurium Besylate	5G10	2.08019
S4301	(R)-(+)-Atenolol HCl	20C5	2.07922
S1409	Alfuzosin HCl	3A5	2.07802
S4161	Benzoic Acid	13E8	2.0749
S3055	Besifloxacin HCl	27G2	2.07474
S3741	Benznidazole	12A3	2.07378
S1085	Belinostat (PXD101)	1A6	2.07282
S1679	Flurbiprofen	4f9	2.06511
S5709	Norgestrel	20G4	2.06273
S3684	Methacholine chloride	11F9	2.0557
S7440	Ribociclib (LEE011)	17D11	2.05566
S3742	Cholic acid	12B3	2.05505
S5710	Ambroxol	19H11	2.05182
S4181	Nicardipine HCl	13D10	2.05159
S1344	Glimepiride	2B10	2.05156
S5653	Indigo carmine	19E11	2.04937
S1548	Dapagliflozin	3D11	2.04911
S4026	Hydroxyzine 2HCl	12B7	2.04902
S1389	Omeprazole	3B3	2.04318
S4555	Carsalam	15C5	2.04273
S1806	Acipimox	5B9	2.04202
S4542	Trihexyphenidyl hydrochloride	15B4	2.03607
S4580	Hydroquinone	15B7	2.03263
S1068	Crizotinib (PF-02341066)	1G5	2.03131
S3706	Sarpogrelate hydrochloride	11E10	2.03065
S5657	Ertapenem sodium	22A5	2.02654
S3130	Biotin (Vitamin B7)	11A2	2.02259
S4596	Cefixime	15D8	2.01391
S2077	Atorvastatin Calcium	7A6	2.01164
S5084	Carbazochrome	17A7	2.01155
S1715	Glipizide	5D2	2.00811
S5730	Alimemazine Tartrate	20B2	2.00694
S3636	Cefadroxil hydrate	11G7	2.00462
S7523	Entospletinib (GS-9973)	18A2	2.00451
S1962	Sulphadimethoxine	6e8	2.00437
S4976	Sulfalene(SMPZ)	17G2	2.00277
S4748	Ondansetron Hydrochloride Dihydrate	16H7	2.00069
S7952	Ozanimod (RPC1063)	18G5	2
S4391	Camylofin Chlorhydrate	20B11	2
S1836	Albendazole Oxide	5B11	1.99434
S5074	Argatroban Monohydrate	17E6	1.99284
S5663	Minaprine dihydrochloride	22G6	1.9879
S4629	Chlorotrianisene	15G10	1.98638
S1033	Nilotinib (AMN-107)	1B4	1.9768
S4928	Brivaracetam	17B2	1.97664
S2502	Quinine HCl Dihydrate	8G10	1.97514
S5728	Delapril Hydrochloride	20A2	1.95884
S4171	Choline Chloride	13E9	1.95672
S4991	Valpromide	17H2	1.94767
S3672	Cefonicid sodium	11D9	1.94217
S2576	Xylometazoline HCl	9G6	1.94078
S5326	Dolasetron	19F6	1.9368
S1465	Moxifloxacin HCl	3E7	1.93666
S5504	Ropivacaine	24A9	1.93191
S3105	Nadifloxacin	10G10	1.9318
S4600	Benzyl alcohol	18E11	1.92848
S4838	Acotiamide hydrochloride	16H9	1.92748
S3621	Pazufloxacin mesylate	11E7	1.9186
S7205	Idasanutlin (RG-7388)	17F9	1.91853
S5723	Carvedilol EP IMpurity E	22F3	1.91839
S1046	Vandetanib (ZD6474)	26B2	1.91189
S1712	Deferasirox	5A2	1.91189
S2561	Clomifene citrate	9F5	1.91189
S4834	Propantheline bromide	16D9	1.90739
S1405	Vecuronium Bromide	3F4	1.9043
S5309	Propyphenazone (4-Isopropylantipyrine)	17H7	1.90402
S4554	Bucetin	15B5	1.90016
S1207	Tivozanib (AV-951)	1F11	1.89951
S4401	Nifenazone	20C10	1.89868
S4091	Ifenprodil Tartrate	13F3	1.89664
S1044	Temsirolimus (CCI-779, NSC 683864)	1G4	1.89324
S4575	Pralidoxime chloride	24B5	1.89229
S4139	Cyclizine 2HCl	13C7	1.89172
S4709	Latanoprost	19B2	1.89144
S5654	Indacaterol	22H4	1.88906
S2534	Isoconazole nitrate	9D3	1.8866
S1065	Pictilisib (GDC-0941)	1F5	1.88506
S2466	Estriol	8G7	1.88402
S1843	Chenodeoxycholic Acid	5E11	1.88268
S4362	Glafenine HCl	20B8	1.87905
S1021	Dasatinib	1E3	1.87613
S1194	CUDC-101	1D10	1.87254
S4595	Cefazolin Sodium	15C8	1.87217
S1714	Gemcitabine	5C2	1.86887
S1374	Doripenem Hydrate	2G11	1.86762
S4017	Allylthiourea	12B6	1.86749
S7678	Sacubitril/valsartan (LCZ696)	18D3	1.86659
S2755	Varlitinib	9E11	1.85961
S5229	Isosorbide dinitrate	19F2	1.85633
S1090	Abexinostat (PCI-24781)	1C6	1.85287
S4009	Mirabegron	12D5	1.85065
S8219	Bitopertin	18G8	1.84828
S1299	Floxuridine	2G7	1.84682
S7977	Napabucasin	18A6	1.84676
S7161	Motolimod (VTX-2337)	17D9	1.8461
S1808	Nifedipine	5D9	1.8444
S1738	Telmisartan	5D4	1.84408
S4566	DL-Panthenol	15C6	1.83985
S1357	Lidocaine	2F10	1.83765
S4564	Diethylcarbamazine citrate	15A6	1.83476
S4602	Acetohydroxamic acid	15G8	1.83452
S4561	Danthron	15G5	1.83402
S1011	Afatinib (BIBW2992)	1H2	1.83226
S4633	Isosorbide Mononitrate	15C11	1.8315
S5106	Lanolin	22E5	1.82947
S1840	Lomustine	5D11	1.82811
S4125	Sodium Phenylbutyrate	13E6	1.82534
S3015	Amoxicillin	10E5	1.82531
S1675	Lubiprostone	21B2	1.82498
S4812	Ceftizoxime	21C4	1.82427
S2106	Azasetron HCl	27E2	1.8237
S1304	Megestrol Acetate	2B8	1.82264
S4698	Vitamin K1	22B6	1.82189
S3149	Estradiol valerate	11B3	1.81715
S4231	Pilocarpine HCl	14A5	1.81613
S5368	Lactitol	21C9	1.80971
S4576	Sulfabenzamide	15G6	1.80846
S4268	Flufenamic acid	14H7	1.80636
S4377	Imipramine HCl	20A9	1.8025
S4899	Sulfogaiacol	16H11	1.79895
S5097	Methotrexate disodium	24F11	1.79626
S3694	Glucosamine hydrochloride	11A10	1.79428
S1195	TAK-700 (Orteronel)	1E10	1.789
S1199	Cladribine	1H10	1.78809
S1716	Glyburide (Glibenclamide)	5E2	1.7813
S3175	Atomoxetine HCl	11G4	1.77398
S1305	Mercaptopurine (6-MP)	2C8	1.767
S4529	Idramantone	15B3	1.76684
S5414	Diflucortolone valerate	20D3	1.76534
S1141	Tanespimycin (17-AAG)	1H7	1.76488
S4605	Folic acid	26C7	1.76421
S4638	Desogestrel	15H11	1.76005
S1042	Sunitinib Malate	1F4	1.74642
S5413	Ertugliflozin	22B2	1.74537
S5567	Trimethadione	19H4	1.74503
S1334	Flupirtine maleate	2F9	1.74357
S8432	Troglitazone (CS-045)	18C9	1.7411
S1237	Temozolomide	2G3	1.73801
S1271	Acarbose	2A6	1.73773
S5651	Dexrazoxane	20B4	1.73508
S5002	Fingolimod (FTY720) HCl	17B3	1.72907
P1013	Leuprorelin Acetate	25D2	1.72907
S4612	Dapson	15E9	1.72478
S4170	Coumarin	13D9	1.7237
S4416	Trimipramine Maleate	20H10	1.72309
S3181	Flumequine	11D5	1.71871
S4035	Vitamin D2	12E7	1.71787
S4191	Betamipron	13C11	1.71626
S4124	Tolazoline HCl	13D6	1.71493
S2084	Duloxetine HCl	7g6	1.7113
S4940	Maltol	21D4	1.70845
S3673	Sulfaphenazole	11E9	1.70527
S5621	Cilastatin	20G3	1.69937
S2768	Dinaciclib (SCH727965)	9H11	1.6982
S5532	Erythromycin estolate	19B10	1.69761
S5072	Rosuvastatin	21C6	1.69622
S4159	Bezafibrate	13C8	1.6961
S4359	Carbachol	20A8	1.69349
S4927	Cyclen	17A2	1.69266
S4878	Neticonazole Hydrochloride	16C11	1.68663
S1223	Epirubicin HCl	2G2	1.68587
S4539	Salicylic acid	15H3	1.68228
S4686	Vitamin E	18G11	1.67098
S4155	Chlorzoxazone	13B8	1.67075
S3189	Ropinirole HCl	11A6	1.67018
S3176	Betahistine 2HCl	11H4	1.66941
S3714	Lifitegrast	11G10	1.66933
S5353	Cefpiramide sodium	20G2	1.6644
S1117	Triciribine	1A7	1.66181
S5498	Betahistine mesylate	21A10	1.65781
S4049	Valdecoxib	12B9	1.65447
S8183	Pimavanserin	18D8	1.6529
S4398	Isoxicam	20B10	1.6529
S1515	Pracinostat (SB939)	3D10	1.6529
S3716	Flibanserin	11H10	1.65132
S2422	Ipriflavone (Osteofix)	8H5	1.64873
S2287	Cytisine	21D2	1.64198
S1829	Pranlukast	5D10	1.63824
S1475	Pimasertib (AS-703026)	3C8	1.63516
S3671	Quinestrol	11C9	1.63468
S4647	Cefmenoxime hydrochloride	16E2	1.63361
S2292	Diosmin	26F5	1.6325
S2794	Sofosbuvir (PSI-7977, GS-7977)	10F2	1.63167
S1153	Roscovitine (Seliciclib,CYC202)	1E8	1.62723
S4135	Clorprenaline HCl	13H6	1.62196
S1330	Felbamate	2B9	1.6217
S2381	D-Mannitol	8E5	1.61757
S2235	Volasertib (BI 6727)	8A3	1.61328
S4727	Cinnarizine	16B7	1.61328
S5430	Metoprolol	21D9	1.61159
S5501	Hydrocortisone acetate	19H5	1.61101
S2721	Nilvadipine	9G10	1.61087
S1116	Palbociclib (PD-0332991) HCl	23A2	1.6077
S1302	Ifosfamide	2A8	1.60494
S1168	Valproic acid sodium salt (Sodium valproate)	1C9	1.60314
S1225	Etoposide	2H2	1.60154
S7635	Lomitapide	18H2	1.59801
S8116	Acalabrutinib (ACP-196)	18H7	1.59723
S8103	Sotagliflozin (LX4211)	18G7	1.5966
S4271	Isepamicin Sulphate	24B4	1.59566
S4518	Chloroxylenol	15c2	1.59555
S4073	Sodium 4-Aminosalicylate	12E11	1.5932
S1255	Nepafenac	2H4	1.59298
S5069	Dabrafenib Mesylate	14H10	1.59107
S3139	Methenamine	11F2	1.59011
S4146	Bacitracin	24A3	1.58766
S1986	Meclizine 2HCl	26D4	1.58557
S4001	Cabozantinib malate (XL184)	12G4	1.58135
S4361	Cinoxacin	20D11	1.58008
S2065	Lafutidine	7C5	1.57788
S3745	Balsalazide disodium	12D3	1.57751
S1516	Cidofovir	23C4	1.57677
S7007	Binimetinib (MEK162, ARRY-162, ARRY-438162)	17B8	1.57527
S1346	Heparin sodium	27B2	1.57462
S1730	Indapamide	5E3	1.57417
S1376	Gestodene	2H11	1.56935
S3201	Trifluoperazine 2HCl	11G6	1.56917
S1639	Amprenavir	4D6	1.56824
S4538	Pantoprazole sodium	15G3	1.56634
S4274	Rotigotine	14C8	1.56438
S3120	Doxepin HCl	10E11	1.56123
S4190	Cinchophen	13B11	1.56092
S3185	Adrenalone HCl	11F5	1.5551
S8051	Macitentan	18C7	1.55407
S7782	Dasatinib Monohydrate	18A4	1.54221
S5361	Bendazac	20A3	1.53688
S1353	Ketoconazole	26E2	1.53688
S1467	Doxercalciferol	3F7	1.53458
S1048	Tozasertib (VX-680, MK-0457)	1A5	1.53338
S5708	Edoxaban tosylate Monohydrate	22B5	1.53287
S5028	4-Aminopyridine	17A5	1.53277
S4543	Trimetazidine dihydrochloride	15C4	1.528
S4604	Levofloxacin hydrate	15A9	1.52639
S5079	Sitagliptin	17H6	1.52573
S4562	Dehydrocholic acid	15H5	1.51826
S1480	Lomibuvir (VX-222, VCH-222)	3D8	1.51572
S1326	Edaravone	2G8	1.50799
S4546	Xylitol	15E4	1.50753
S1163	Onalespib (AT13387)	13H1	1.50525
S5025	Efinaconazole	17G4	1.50184
S2479	Lincomycin HCl	8E8	1.50012
S4248	Bromfenac Sodium	14C6	1.49844
S4259	Vilazodone HCl	14C7	1.49485
S1210	Methotrexate	2A2	1.49482
S4624	5,5-Dimethyloxazolidine-2,4-dione	15C10	1.49284
S1740	Guaifenesin	5F4	1.49089
S4654	Netupitant	26D7	1.48968
S1792	Simvastatin	5D8	1.48452
S7028	Duvelisib (IPI-145, INK1197)	17D8	1.48316
S3031	Linagliptin	10F6	1.48294
S5568	Tocofersolan	22G2	1.47749
S4620	Cefuroxime sodium	15A10	1.47186
S1300	Tegafur (FT-207, NSC 148958)	2H7	1.47001
S8146	Mitomycin C	18C8	1.46917
S1340	Gatifloxacin	2H9	1.46541
S1490	Ponatinib (AP24534)	3A9	1.46141
S4286	Anidulafungin (LY303366)	14C9	1.45902
S8030	Plerixafor (AMD3100)	27C3	1.45481
S1026	Imatinib Mesylate (STI571)	1G3	1.4544
S4690	Escin	16B6	1.45397
S7397	Sorafenib	17B11	1.45205
S1130	YM155 (Sepantronium Bromide)	1E7	1.45163
S2555	Clarithromycin	9B5	1.4505
S1853	Penicillamine	23C5	1.44728
S4047	Bisacodyl	12H8	1.44305
S2251	(-)-Huperzine A (HupA)	26E5	1.43936
S2528	Ciclopirox	9A3	1.4393
S5404	Paritaprevir (ABT-450)	22A6	1.43669
S2011	Pramipexole 2HCl Monohydrate	6B11	1.43653
S4333	Mepiroxol	20C6	1.43248
S4149	Amfenac Sodium Monohydrate	13G7	1.43169
S4102	Eprosartan Mesylate	13F4	1.43015
S4821	Glycine	24A6	1.42964
S5724	Dichlorophene	22G3	1.42899
S4828	Sodium carbonate	24C6	1.42899
S1256	Rufinamide	2A5	1.42499
S4067	Deferiprone	27H2	1.42405
S2095	Fosinopril Sodium	23G6	1.42076
S2388	L-carnitine	8F5	1.41862
S1444	Ziprasidone HCl	3G6	1.41779
S2787	Laquinimod	10A2	1.41609
S4382	Pyrilamine Maleate	20C9	1.41421
S1683	Ipratropium Bromide	4A10	1.41259
S2128	Bazedoxifene HCl	7D10	1.40932
S5712	Zofenopril calcium	22C5	1.40774
S4160	Penicillin G Sodium	13D8	1.40758
S1488	Naratriptan HCl	3H8	1.40674
S1915	Sulfamethoxazole	6B6	1.40071
S4201	Florfenicol	14B2	1.39805
S2564	Cloxacillin Sodium	9G5	1.39721
S3050	Palonosetron HCl	23C9	1.3968
S1878	Ganciclovir	6A3	1.39549
S4283	Cyclobenzaprine HCl	14H8	1.39474
S4365	Phthalylsulfacetamide	20C8	1.39474
S4577	Terpin hydrate	15H6	1.38864
S4607	2,2′-Dihydroxy-4-methoxybenzophenone	15B9	1.38746
S4000	Pergolide Mesylate	12F4	1.38512
S3018	Niflumic acid	10G5	1.3849
S7765	Dovitinib (TKI258) Lactate	18E3	1.3844
S4669	Benzocaine hydrochloride	16H4	1.38343
S4526	Fenbufen	15G2	1.38236
S1984	Ticlopidine HCl	23H5	1.38032
S4112	Desvenlafaxine Succinate	13D5	1.37893
S1649	Zolmitriptan	4D7	1.3779
S3144	Darifenacin HBr	11H2	1.37775
S5320	Octinoxate	22E6	1.37554
S3667	Imipenem	23B11	1.37408
S2610	Lonidamine	9C9	1.37394
S2790	Istradefylline	10C2	1.37263
S3147	Entacapone	11A3	1.37091
S4101	Voglibose	13E4	1.3708
S1328	Etodolac	2H8	1.36993
S1008	Selumetinib (AZD6244)	1F2	1.36889
S4213	Dirithromycin	14D3	1.36772
S5450	Sofalcone	19B9	1.36633
S2482	Manidipine 2HCl	8H8	1.36604
S4282	Nelfinavir Mesylate	14G8	1.36604
S2568	Neomycin sulfate	23D8	1.36283
S2206	R788 (Fostamatinib) Disodium	26c5	1.36109
S4522	Dehydroacetic acid	15E2	1.358
S5052	Granisetron	17G5	1.35759
S3005	Paroxetine HCl	10B5	1.35195
S4186	Domiphen Bromide	13H10	1.35191
S1392	Pelitinib (EKB-569)	3E3	1.35191
S1857	Etidronate	23D5	1.35094
S1359	Losartan Potassium (DuP 753)	2H10	1.35069
S3064	Ambroxol HCl	26D6	1.34953
S1150	Paclitaxel	1D8	1.34903
S1386	Nafamostat Mesylate	3H2	1.34882
S4619	Itopride hydrochloride	15H9	1.34726
S5582	Cytarabine hydrochloride	21A11	1.34653
S4527	Fenofibric acid	15H2	1.34507
S2393	Sorbitol	8G5	1.34411
S4626	Ethosuximide	15E10	1.34333
S4648	Dantrolene sodium hemiheptahydrate	16F2	1.34219
S3161	Sertaconazole nitrate	11H3	1.34005
S2047	Lornoxicam	26F4	1.3382
S4082	Spiramycin	13F2	1.33793
S1911	Disodium Cromoglycate	27D2	1.33793
S3080	Etravirine (TMC125)	10C10	1.33726
S4632	Hexachlorophene	15B11	1.33638
S2797	Lonafarnib	10G2	1.33347
S5254	Dasatinib hydrochloride	21G11	1.3333
S1729	Gemfibrozil	5D3	1.3333
S1801	Ranitidine Hydrochloride	5H8	1.3328
S7645	Pilaralisib (XL147)	18A3	1.32869
S1159	Ganetespib (STA-9090)	1H8	1.32513
S5552	Amenamevir	22F6	1.32301
S4053	Sertraline HCl	12E9	1.32056
S2509	Sotalol HCl	8E11	1.32005
S1956	Miconazole Nitrate	6H7	1.31951
S4558	Citiolone	15E5	1.31834
S1209	Fluorouracil (5-Fluoracil, 5-FU)	1H11	1.31792
S5508	Dehydroepiandrosterone acetate	21B10	1.31477
S4693	Guanfacine Hydrochloride	16D6	1.31458
S7550	Erythromycin Cyclocarbonate	18B2	1.31126
S2118	Ibutilide Fumarate	7E9	1.31109
S4360	Tolmetin Sodium	24F9	1.31096
S4952	Fumaric acid	21E4	1.31023
S2556	Rosiglitazone	9C5	1.30825
P1026	Gonadorelin Acetate	25E2	1.30586
S4217	Liothyronine Sodium	14F3	1.30277
S2124	Xylose	7H9	1.30134
S1538	Telaprevir (VX-950)	3H10	1.30134
S7083	Ceritinib (LDK378)	17G8	1.29926
S2560	Amiloride HCl dihydrate	23B8	1.2975
S5012	Octenidine Dihydrochloride	17A4	1.292
S3045	Cinepazide maleate	10F7	1.29121
S8134	Radotinib	18A8	1.29091
S2111	Lapatinib	7A9	1.28788
S3003	Prostaglandin E2 (PGE2)	22D4	1.28343
S8057	Pacritinib (SB1518)	18D7	1.28121
S3891	Vincamine	26F6	1.28118
S4996	Tavaborole (AN-2690)	22G5	1.28074
S4835	Aceclofenac	16E9	1.27816
S5399	Chlorprothixene hydrochloride	19G8	1.2767
S4157	Chloroquine Phosphate	24B3	1.27531
S1732	Mitotane	5F3	1.27525
S4339	Meticrane	20G6	1.2746
S1322	Dexamethasone (DHAP)	2E8	1.27456
S2079	Moexipril HCl	7C6	1.2743
S1230	Flavopiridol (Alvocidib)	2D3	1.27174
S4517	Cefotaxime sodium	15B2	1.2698
S5239	Paroxetine mesylate	22E4	1.26784
S1432	Sumatriptan Succinate	3G5	1.26774
S5358	Regadenoson	22G4	1.26654
S1776	Toremifene Citrate	5C7	1.26576
S2179	Gandotinib (LY2784544)	7E11	1.26576
S7513	Trelagliptin	17G11	1.26357
S1751	Gadodiamide Hydrate	23A5	1.26331
S1053	Entinostat (MS-275)	1B5	1.26271
S4848	Dalbavancin	16E10	1.26135
S4673	Etonogestrel	16A5	1.26013
S1550	Pimobendan	3F11	1.25926
S1482	Daclatasvir (BMS-790052)	3F8	1.25777
S4147	Azithromycin Dihydrate	13E7	1.25691
S1982	Adenine sulfate	27D3	1.25454
S5515	Penicillin G Procaine	21C10	1.2543
S8041	Cobimetinib (GDC-0973, RG7420)	18A7	1.25266
S4623	Methylbenactyzine Bromide	15B10	1.25194
S4143	Pentoxyverine Citrate	21D3	1.25192
S5415	Enoxaparin sodium	19H8	1.24676
S1029	Lenalidomide (CC-5013)	1A4	1.24493
S5500	Amodiaquine hydrochloride	21F11	1.24401
S5402	Dasabuvir(ABT-333)	22H5	1.24213
S3129	Trimethoprim	10h11	1.24113
S4056	Retapamulin	12G9	1.24071
S5210	Sulfamethazine Sodium Salt	17F7	1.23971
S2584	Clobetasol propionate	9D7	1.23733
S5062	Daclatasvir Digydrochloride	17A6	1.23542
S3017	Aspirin	10F5	1.2354
S1725	Terbinafine	5B3	1.23264
S7660	Obeticholic Acid	18C3	1.231
S4122	Tilmicosin	13B6	1.2288
S1511	Lactulose	3A10	1.22721
S4897	Nortropine Hydrochloride	16f11	1.22559
S1156	Capecitabine	1F8	1.22484
S4262	Ebastine	26B7	1.22264
S2693	Resminostat	9F10	1.22263
S1428	Risedronate Sodium	27C2	1.22198
S2667	Dolutegravir (GSK1349572)	9C10	1.21876
S4550	Azelaic acid	15G4	1.21252
S5241	Lapatinib ditosylate monohydrate	19F7	1.2107
S2008	Taurine	23D6	1.2105
S8001	Ricolinostat (ACY-1215)	18D6	1.20999
S1606	Clotrimazole	4D3	1.20999
S1257	Posaconazole	2B5	1.20703
S5253	Cisapride	19A3	1.20601
S1327	Ellagic acid	26D2	1.2054
S7633	Lomitapide Mesylate	18F2	1.20417
S5703	Carvedilol Phosphate	19G11	1.20289
S3121	Ornidazole	10F11	1.20053
S2760	Canagliflozin	9G11	1.19996
S4069	Hexamethonium?Dibromide	24A2	1.19961
S2059	Terazosin HCl Dihydrate	7F4	1.19933
S5714	lurasidone	20H4	1.19748
S4172	Cetylpyridinium Chloride	13F9	1.19739
S1501	Mycophenolate Mofetil	3E9	1.19475
S5009	Brivudine	17H3	1.19018
S4671	Cefradine	24F5	1.18921
S4368	Carbenoxolone Sodium	20D8	1.18816
S7785	Pemetrexed Disodium Hydrate	24F6	1.18218
S5071	Duloxetine	22C6	1.18118
S4536	Nitrofurantoin	15F3	1.18099
S4852	Gadopentetate Dimeglumine	16G10	1.18099
S4658	Hydroquinidine	16F3	1.17749
S4292	Diphenidol HCl	14H9	1.17671
S3074	Chlorthalidone	10E9	1.17539
S1807	Aciclovir	5C9	1.17498
S1028	Lapatinib (GW-572016) Ditosylate	1H3	1.16878
S2130	Atropine sulfate monohydrate	7E10	1.16738
S1430	Rolipram	3E5	1.16662
S1988	Propylthiouracil	6A10	1.16624
S4696	CarbinoxaMine Maleate	16E6	1.16501
S2173	Telotristat Etiprate (LX 1606 Hippurate)	7D11	1.16473
S5359	Butoconazole	21B9	1.16267
S2123	Dextrose	7G9	1.16071
S2060	Bromhexine HCl	7g4	1.16033
S1135	Pemetrexed	23B2	1.1587
S1443	Zileuton	3F6	1.15669
S1284	Benazepril HCl	2H6	1.15622
S2625	Fostamatinib (R788)	9G9	1.15301
S4096	Droperidol	13A4	1.15275
S1949	Menadione	6E7	1.15269
S3073	Caspofungin Acetate	23H9	1.15013
S2589	Miglitol	9G7	1.1487
S7646	Voxtalisib (XL765, SAR245409)	18B3	1.14695
S5257	Doxapram	22A2	1.14549
S5007	Delamanid	17G3	1.14508
S4714	(-)-Menthol	16H6	1.13664
S4853	Ecabet sodium	22F5	1.13467
S4609	Diflunisal	15C9	1.13283
S5056	Dinoprost tromethamine	14H3	1.13116
S1164	Lenvatinib (E7080)	1B9	1.12971
S5672	Hydroxyhexamide	22D3	1.12971
S1229	Fludarabine Phosphate	2C3	1.12939
S4532	Iopamidol	15D3	1.12738
S5496	Guanethidine Monosulfate	24B9	1.12469
S4819	Saccharin	16H8	1.1233
S4618	Fenoldopam mesylate	15G9	1.12154
S1763	Quetiapine Fumarate	5C6	1.12117
S1206	Bisoprolol fumarate	1E11	1.11977
S4249	Flopropione	14D6	1.11925
S5393	Cyclofenil	19F5	1.11624
S4321	Diphenylpyraline HCl	20G5	1.11594
S3711	Carbasalate Calcium	11F10	1.11574
P1084	Desmopressin Acetate	24B7	1.11453
S4519	Citric acid trilithium salt tetrahydrate	15D2	1.11355
S8517	Lixisenatide	24A11	1.11243
S2169	Rosuvastatin Calcium	7C11	1.11202
S4849	Levocetirizine Dihydrochloride	16F10	1.10981
S1718	Adefovir Dipivoxil	5F2	1.10957
S1214	Bleomycin sulfate	22A7	1.10957
S2271	Berberine chloride	21C2	1.10895
S2594	Pramiracetam	9A8	1.10784
S2792	Torcetrapib	10E2	1.10745
S2511	Sulfadoxine	8G11	1.10461
S2233	Esomeprazole sodium	8H2	1.10278
S4252	Mechlorethamine HCl	14F6	1.10191
S2114	Dronedarone HCl	7c9	1.10191
S1974	Meglumine	6C9	1.10154
S2076	Lisinopril	23F6	1.10033
S5209	Enoxacin Sesquihydrate	17E7	1.10014
S3023	Bufexamac	10C6	1.09763
S4088	Flumethasone	13C3	1.09729
S1259	Ramelteon	2D5	1.09665
S2232	Ketanserin	26D5	1.09252
S4034	Diphemanil Methylsulfate	12D7	1.09124
S4267	Diacerein	14G7	1.09116
S1007	Roxadustat (FG-4592)	1E2	1.08788
S1311	Pamidronate Disodium	23F2	1.08493
S3000	Carbazochrome sodium sulfonate (AC-17)	10G4	1.08221
S4110	Estradiol Benzoate	13B5	1.07693
S4597	Lercanidipine hydrochloride	15E8	1.07527
S1438	Topiramate	3B6	1.07371
S2537	Secnidazole	9G3	1.07349
S4114	Triclabendazole	13F5	1.0727
S2803	Galeterone	10H2	1.07192
S2376	Ammonium Glycyrrhizinate	8C5	1.07185
S1514	Cyclosporine	3C10	1.06948
S7910	Epacadostat (INCB024360)	18F5	1.06827
S4579	Resorcinol	15A7	1.06774
S1891	Carbidopa	6A4	1.06481
S1756	Enoxacin	5F5	1.06437
S5494	Salbutamol	21E11	1.0642
S5537	Tizanidine	20E3	1.06256
S1750	Octocrylene	18A10	1.06095
S1655	Ezetimibe	4A8	1.06069
S4694	Alosetron Hydrochloride	27B3	1.05702
S2807	Dabrafenib (GSK2118436)	10A3	1.05561
S3635	Medroxyprogesterone	11F7	1.05495
S3698	Nortriptyline hydrochloride	11C10	1.0543
S5013	Ioversol	17B4	1.05362
S5493	Atropine sulfate	21D11	1.05059
S1831	Carvedilol	5F10	1.04972
S3662	Pirenzepine dihydrochloride	23A11	1.04784
S2369	Troxerutin	8H4	1.04676
S7625	Niraparib (MK-4827) tosylate	18E2	1.04667
S4731	Perphenazine	16D7	1.04608
S4837	Ibudilast	16G9	1.04608
S8136	Sivelestat (ONO-5046)	21E5	1.04383
S1202	Dutasteride	1C11	1.04382
S4588	Docusate Sodium	15F7	1.04247
S1238	Tamoxifen	2H3	1.04229
S7157	Ilomastat (GM6001, Galardin)	17B9	1.03964
S4195	Broxyquinoline	13E11	1.03963
S7787	Docetaxel Trihydrate	18D4	1.03963
S2510	Spectinomycin 2HCl	8F11	1.03846
S3001	Clevudine	10H4	1.03838
S3160	Ethynodiol diacetate	11G3	1.03348
S3032	Bindarit	10G6	1.03329
S3077	Tazobactam	10H9	1.03307
S7784	Fumagillin	18B4	1.03285
S4389	Bephenium Hydroxynaphthoate	20F9	1.03185
S4077	Mequinol	13A2	1.02855
S1509	Norfloxacin	26B3	1.02176
S4827	Manganese chloride	24B6	1.02079
S3047	Otilonium Bromide	10H7	1.01748
S5081	Ceforanide	21E6	1.01685
S2226	Idelalisib (CAL-101, GS-1101)	8E2	1.01678
S1881	Protionamide	6C3	1.01649
S4896	Elagolix Sodium	16E11	1.01198
S1494	Ralimetinib (LY2228820)	23H3	1.01078
S1215	Carboplatin	23D2	1.00287
S4084	Lomerizine 2HCl	13H2	1.00197
S4081	Sulfacetamide Sodium	13E2	1.00144
S3035	Daunorubicin HCl	10A7	0.998727
S3046	Azilsartan	10G7	0.994674
S4351	Ractopamine HCl	20E7	0.994386
S5664	Orphenadrine Hydrochloride	22C3	0.993937
S3717	Testosterone Enanthate	11A11	0.993678
S1251	Dienogest	2F4	0.989657
S5662	Ranitidine	22B3	0.986034
S4294	Procainamide HCl	14B10	0.98595
S2925	Evacetrapib (LY2484595)	10F4	0.983573
S1064	Masitinib (AB1010)	1E5	0.980487
S2104	Levosulpiride	7E8	0.979934
S1445	Zonisamide	3H6	0.974804
S1356	Levetiracetam	2E10	0.972655
S4098	Halcinonide	13B4	0.972422
S1224	Oxaliplatin	27A2	0.97148
S2090	Dexmedetomidine HCl	7C7	0.968108
S1999	Sodium butyrate	23C6	0.967908
S8021	Vortioxetine (Lu AA21004) HBr	18F6	0.967033
S4541	Triclosan	15A4	0.966881
S3048	Solifenacin succinate	23B9	0.965936
S4148	Ampicillin Trihydrate	13F7	0.965907
S1957	Sulfamethizole	6A8	0.963724
S1407	Bimatoprost	3G4	0.962594
S1336	Fluvoxamine maleate	2G9	0.961272
S1324	Doxazosin Mesylate	2F8	0.960108
S2069	Argatroban	7F5	0.958781
S3876	Indigo	21A3	0.958593
S2230	Galunisertib (LY2157299)	8G2	0.958102
S4099	Dexlansoprazole	13C4	0.956903
S4569	Fluphenazine dihydrochloride	15D6	0.955945
S2216	Mubritinib (TAK 165)	8B2	0.955945
S1502	Cephalexin	23A4	0.954281
S2606	Mifepristone	9H8	0.952638
S1958	Sulbactam	6B8	0.951838
S2035	Epalrestat	26E4	0.951039
S4656	Parecoxib	16D3	0.949342
S5206	Benzylpenicillin potassium	17C7	0.946058
S4260	Tamibarotene	14D7	0.944848
S4237	Primaquine Diphosphate	14D5	0.944405
S4189	Cyclandelate	13A11	0.94338
S1854	Bifonazole	6A2	0.93963
S4552	Bithionol	15H4	0.939523
S2350	Rutin	8F4	0.937988
S2569	Phenylephrine HCl	9C6	0.937001
S4832	Tolmetin	16C9	0.929805
S1003	Linifanib (ABT-869)	1A2	0.929805
S4305	Anisotropine Methylbromide	20D5	0.929151
S1512	Tadalafil	3B10	0.928042
S1469	Calcifediol	3H7	0.927475
S4420	Mefloquine HCl	14G10	0.926588
P1034	Terlipressin Acetate	26A1	0.926588
S3736	Fondaparinux Sodium	23C11	0.926182
S4085	Levobetaxolol HCl	13A3	0.925401
S2007	Sulindac	6A11	0.924334
S4617	Dextromethorphan hydrobromide hydrate	15F9	0.924027
S4183	Paromomycin Sulfate	24F3	0.923382
S7215	Losmapimod (GW856553X)	17G9	0.922895
S3075	Dexmedetomidine	10F9	0.921513
S1222	Dexrazoxane HCl (ICRF-187, ADR-529)	2F2	0.917004
S1035	Pazopanib HCl (GW786034 HCl)	1C4	0.914983
S4163	Doxycycline Hyclate	21E3	0.911249
S4202	Verapamil HCl	14C2	0.910781
S4689	Deoxycholic acid	16A6	0.91067
S2539	Lomefloxacin HCl	23A8	0.907081
S4192	Chlorquinaldol	13D11	0.906052
S2290	Dihydroartemisinin (DHA)	8H3	0.905706
S3753	L-Leucine	24A10	0.905518
S4535	Methylene Blue	15E3	0.904379
S5729	Fosfosal	22A4	0.904379
S7218	Alvelestat (AZD9668)	17H9	0.904218
S2451	Amantadine HCl	8D6	0.903951
S3076	Foscarnet Sodium	10G9	0.903381
S4847	Faropenem Sodium	16D10	0.902518
S4836	Nilutamide	16F9	0.90125
S4100	Esmolol HCl	13D4	0.898463
S2563	Oxacillin sodium monohydrate	23C8	0.898441
S4574	Piperazine	15F6	0.898132
S4581	Triacetin	18C11	0.897981
S3022	Cabazitaxel	10B6	0.896187
S5005	Cefotiam hydrochloride	17E3	0.895365
S1971	Nicorandil	6A9	0.894393
S4733	Retigabine	16E7	0.894086
S4661	Tiagabine hydrochloride	16H3	0.891929
S4675	Tiagabine	18F11	0.891598
S3155	Mepivacaine HCl	11F3	0.890264
S4570	Halothane	18A11	0.890047
S4253	Epinastine HCl	14G6	0.889163
S1398	Stavudine (d4T)	3A4	0.887977
S1137	Malotilate	1G7	0.886145
S4105	Closantel Sodium	13G4	0.885561
S3944	Valproic acid	18G10	0.884536
S3996	Thioctic acid	21C3	0.884518
S2547	Tiotropium Bromide hydrate	9D4	0.883018
S6003	Ataluren (PTC124)	17A8	0.882874
S5033	Terconazole	17D5	0.881307
S3053	Azelnidipine	10C8	0.879719
S4162	Benzethonium Chloride	13F8	0.876347
S5534	Cinchocaine	21E10	0.875351
S2830	Clindamycin	10D3	0.875068
S5247	Selamectin	19B5	0.872872
S3664	Flupenthixol dihydrochloride	11B9	0.872355
S2023	Propofol	18B10	0.871359
S5506	Vortioxetine	19F4	0.871171
S7521	Afuresertib (GSK2110183)	17H11	0.870551
S4233	Zoxazolamine	14B5	0.869725
S3033	Vildagliptin (LAF-237)	10H6	0.86785
S2293	DL-Carnitine HCl	8A4	0.867556
S3980	Pyridoxine	12D4	0.865907
S8135	Riociguat (BAY 63-2521)	18B8	0.865243
S1185	Ritonavir	1E9	0.864119
S1369	Bafetinib (INNO-406)	2E11	0.862277
S4229	Oxybuprocaine HCl	14G4	0.861778
S2599	L-Thyroxine	9c8	0.861496
S2823	Tideglusib	10C3	0.859861
S7252	Selinexor (KPT-330)	17A10	0.858565
S4734	Retigabine 2HCl	16F7	0.858209
S7067	Tepotinib (EMD 1214063)	17E8	0.857283
S2590	Pioglitazone	21E2	0.856415
S4023	Procaine HCl	12G6	0.855821
S3036	Pravastatin sodium	10B7	0.853825
S3117	Oxybutynin chloride	10D11	0.852569
S2550	Tolterodine tartrate	9F4	0.850265
S1811	Amiloride HCl	5E9	0.849781
S4235	Phenazopyridine HCl	14C5	0.846791
S2082	Adiphenine HCl	7F6	0.846012
S4164	Doxofylline	13G8	0.843941
S1624	Alendronate sodium trihydrate	23F4	0.841533
S1764	Rifampin	5D6	0.840896
S1197	Finasteride	1G10	0.839754
S4223	Mevastatin	14C4	0.839553
S4295	Meclofenamate Sodium	14C10	0.838397
S2757	Evofosfamide (TH-302)	9F11	0.838251
S4636	Teneligliptin hydrobromide	15F11	0.837746
S7864	Oltipraz	18E5	0.837515
S3060	Medetomidine HCl	10F8	0.83716
S2443	Tolbutamide	8B6	0.836662
S3963	DL-Glutamine	24C10	0.835088
S8078	Bardoxolone Methyl	18F7	0.835088
S1916	Sulfisoxazole	6C6	0.834938
S3669	Carmustine	18C10	0.834366
S4502	Eltrombopag	14A11	0.833198
S4222	Piperacillin Sodium	14B4	0.832788
S5507	Trimebutine maleate	19H9	0.832617
S7358	Poziotinib (HM781-36B)	17H10	0.830577
S4291	Labetalol HCl	14G9	0.828778
S2499	Phenoxybenzamine HCl	8D10	0.828043
S2920	Mozavaptan	26B6	0.828013
S3019	Ciclopirox ethanolamine	10H5	0.82574
S1667	Trichlormethiazide	4G8	0.824102
S4388	Bentiromide	20F11	0.821335
S2519	Naphazoline HCl	9D2	0.820209
S4184	Penciclovir	13F10	0.818532
S4504	6-Mercaptopurine (6-MP) Monohydrate	14C11	0.815323
S1717	Fomepizole	18H9	0.812439
S2517	Maprotiline HCl	9C2	0.809486
S4525	Ethylparaben	15F2	0.809442
S4931	Propiverine hydrochloride	17C2	0.809442
S2208	Formestane	8A2	0.807893
S3067	Chlorhexidine?2HCl	10C9	0.80585
S5733	Stearic acid	20C2	0.805624
S2374	5-hydroxytryptophan (5-HTP)	8B5	0.805564
S5039	Actarit	17E5	0.802514
S2119	Probucol	7F9	0.802381
S2486	Moroxydine HCl	8C9	0.801537
S1990	Capsaicin(Vanilloid)	6B10	0.801516
S1144	Ivacaftor (VX-770)	1A8	0.801418
S2105	Pantoprazole	7F8	0.801311
S4216	Valnemulin HCl	14E3	0.80107
S2908	Hygromycin B	23G8	0.800497
S3124	Dexamethasone Acetate	10G11	0.799585
S5293	Nimustine Hydrochloride	21A8	0.798741
S4106	Closantel	13H4	0.797819
S2601	Gliclazide	9D8	0.797573
S4209	Chlorocresol	14A3	0.797438
S2572	Streptomycin sulfate	23E8	0.795777
S4749	Citalopram HBr	16A8	0.795536
S4750	Sulfacetamide sodium salt hydrate	16B8	0.795536
S3066	Naloxone HCl	10B9	0.793968
S8205	Enasidenib (AG-221)	18F8	0.792784
P1063	Pramlintide Acetate	24C8	0.792784
S2452	Amfebutamone (Bupropion) HCl	8E6	0.79011
S4185	Tiratricol	13G10	0.788755
S7108	Encorafenib (LGX818)	21C5	0.787666
S1387	Naftopidil DiHCl	3A3	0.786164
S1959	Tolfenamic Acid	6C8	0.785728
S1506	Perindopril Erbumine	23B4	0.784905
S2868	Alogliptin（SYK-322）benzoate	10G3	0.782552
S1914	Pregnenolone	6A6	0.782509
S2593	Tolvaptan	9H7	0.78187
S4221	Benzbromarone	14A4	0.780856
S4008	Pemirolast potassium	23F11	0.780151
S4111	Dicloxacillin Sodium	13C5	0.779564
S1333	Fluoxetine HCl	2E9	0.777695
S1903	Diclofenac Sodium	6A5	0.777585
S1748	Nisoldipine	5D5	0.777352
S1786	Verteporfin	5H7	0.776893
S4816	Diatrizoate sodium	16F8	0.776717
S2102	Rasagiline Mesylate	7C8	0.776698
S4028	Dexamethasone Sodium Phosphate	24E10	0.776469
S1196	Exemestane	1F10	0.776266
S4666	Sivelestat sodium tetrahydrate	16E4	0.776223
S1540	Saxagliptin	3A11	0.773782
S1856	Metoprolol Tartrate	6C2	0.771641
S1370	Biapenem	23B3	0.77114
S4137	Eprazinone 2HCl	24G2	0.771105
S4639	Brexpiprazole	16A2	0.769215
S5398	Nefazodone hydrochloride	22D2	0.768351
S4165	Benzydamine HCl	13H8	0.767532
S1018	Dovitinib (TKI-258, CHIR-258)	1D3	0.766781
S7303	Rilpivirine	17F10	0.765779
S1133	Alisertib (MLN8237)	1F7	0.763508
S5389	Betrixaban maleate	21C11	0.762057
S3079	Atovaquone	10B10	0.760332
S2048	Clindamycin Phosphate	23E6	0.760022
S5418	Parecoxib Sodium	22E2	0.758109
S7077	Cilengitide?trifluoroacetate	17F8	0.757858
S1227	Raloxifene HCl	2A3	0.757858
S4121	Succinylcholine Chloride Dihydrate	24E2	0.755236
S4203	Furaltadone HCl	14D2	0.753913
S1283	Asenapine maleate	2G6	0.753783
S4297	Mupirocin	14E10	0.751617
P1015	Lypressin Acetate	24D7	0.750019
P1023	Alarelin Acetate	24F8	0.749743
S1739	Thiabendazole	5E4	0.748165
S4141	Dinitolmide	13D7	0.747667
S7505	(S)-crizotinib	17F11	0.744839
S4887	Nikethamide	16D11	0.744196
S4674	Hydroxyprogesterone caproate	16B5	0.739694
S2264	Artemether	8D3	0.737859
S4208	Chromocarb	14H2	0.737509
S8594	Tirofiban Hydrochloride	18F9	0.737047
S4349	Procyclidine HCl	20D7	0.735889
S1905	Amlodipine	6C5	0.735243
S2602	Acemetacin	9E8	0.73514
S4211	Montelukast Sodium	14C3	0.734142
S4815	L-Cysteine HCl	16E8	0.731446
S1939	Levamisole hydrochloride	23G5	0.729317
S4256	Buspirone HCl	14H6	0.729242
S7799	Pexmetinib (ARRY-614)	18E4	0.727943
S1648	Cytarabine	23G4	0.727251
S4851	Tafluprost	19C2	0.726984
S4977	Efonidipine	21F4	0.725943
S2907	Pirfenidone	10D4	0.725706
S7634	Cerdulatinib (PRT062070, PRT2070)	18G2	0.724471
S4287	Micafungin Sodium	24C4	0.724471
S1358	Loratadine	2G10	0.721265
S1741	Rifabutin	5G4	0.720617
S2044	Cyproheptadine HCl	7E3	0.719467
S4207	Clofibric Acid	14G2	0.718658
S2055	Gimeracil	7C4	0.718505
S1696	Hydrocortisone	4A11	0.716978
P1004	Bivalirudin Trifluoroacetate	24C7	0.716978
S4684	Sildenafil	24G5	0.716978
S2515	Vardenafil HCl Trihydrate	9A2	0.716055
S1189	Aprepitant	1G9	0.715832
S2036	Aspartame	7F2	0.714493
S1312	Streptozotocin (STZ)	2D8	0.712025
S1972	Tamoxifen Citrate	6B9	0.712025
S5485	Desipramine Hydrochloride	19B4	0.711059
S1267	Vemurafenib (PLX4032, RG7204)	2H5	0.709727
S1122	Mocetinostat (MGCD0103)	1D7	0.708761
S4128	Troxipide	13F6	0.70796
S1231	Topotecan HCl	2E3	0.706962
S1894	Valsartan	6B4	0.706236
S2506	Roxithromycin	8C11	0.706199
S1440	Varenicline Tartrate	23G3	0.704843
S4244	Serotonin HCl	14H5	0.704639
S2315	Kanamycin sulfate	23B7	0.703969
S1790	Rifaximin	5C8	0.703098
S5563	Thioridazine hydrochloride	19G4	0.70063
S7155	Batimastat (BB-94)	17H8	0.700079
S5208	Ciprofloxacin hydrochloride hydrate	17D7	0.699793
S4516	(+)-Camphor	15A2	0.699793
S4817	Atenolol	16G8	0.699793
S1291	Cetirizine DiHCl	2D7	0.699793
S1579	Palbociclib (PD0332991) Isethionate	23E4	0.699199
S4703	Choline bitartrate	24F10	0.697427
S4680	Protirelin	16E5	0.696417
S2505	Rosiglitazone maleate	8B11	0.696265
S4736	Trapidil	16G7	0.694959
S1188	Anastrozole	1F9	0.694415
S3037	Bepotastine Besilate	10C7	0.694087
S2574	Tetracycline HCl	9F6	0.691407
S2462	Donepezil HCl	23D7	0.689587
S4288	Chloroambucil	14D9	0.688533
S2553	5-Aminolevulinic acid HCl	9A5	0.688085
S4228	Fluorometholone Acetate	14F4	0.686474
S4381	Proadifen HCl	20B9	0.684999
S2741	Niraparib (MK-4827)	9C11	0.684429
S1236	Leucovorin Calcium Pentahydrate	23E2	0.68428
S1880	Roxatidine Acetate HCl	6B3	0.684069
S1436	Tianeptine sodium	3H5	0.683093
S4630	Diazoxide	15H10	0.680657
P1025	Atosiban Acetate	24F7	0.678491
S4528	Furazolidone	15A3	0.678302
S1823	Fenoprofen Calcium	5H9	0.676227
S5625	Ammonium lactate	22H2	0.675955
S1396	Resveratrol	3G3	0.675955
S7829	CB1954	18H4	0.674987
S4664	Molsidomine	16C4	0.673617
S7856	Tenofovir Alafenamide (GS-7340)	18C5	0.673342
S2328	Nalidixic acid	8C4	0.672708
S4585	Succinylsulfathiazole	15E7	0.670742
S3646	Thimerosal	11D8	0.669005
S4257	Alizapride HCl	14A7	0.668372
S3148	Ibandronate sodium	23B10	0.66782
S4975	Fimasartan	17F2	0.666649
S2567	Medroxyprogesterone acetate	9B6	0.663658
S2522	L-Adrenaline	9F2	0.663142
S4198	Aminothiazole	13H11	0.66189
S1329	Etomidate	2A9	0.661871
S1212	Bendamustine HCl	2B2	0.661786
S1040	Sorafenib Tosylate	1E4	0.661202
S3063	Diclofenac Diethylamine	10A9	0.660608
S4270	Oxiracetam	14B8	0.660406
S4314	Ceftazidime Pentahydrate	24G9	0.659754
P1011	Eptifibatide Acetate	25C2	0.657471
S4290	Digoxin	14F9	0.657471
S2490	Neostigmine Bromide	23E7	0.656773
S2496	Ozagrel	8B10	0.655476
S2037	Candesartan Cilexetil	7g2	0.655415
S2126	Naftopidil	7B10	0.655112
S1713	Piroxicam	5B2	0.653859
S4855	Eluxadoline	19A5	0.65293
S4667	Lidocaine hydrochloride	16F4	0.652755
S3002	Rivaroxaban	10A5	0.652198
S1845	Cimetidine	5A1	0.64842
S4506	Acetazolamide	14E11	0.646318
S1384	Mizoribine	23D3	0.64618
S1276	Adapalene	2B6	0.646179
S7417	Puromycin 2HCl	17C11	0.646176
S4322	Disopyramide Phosphate	20H5	0.644461
S4120	Sulconazole Nitrate	13A6	0.643941
S4052	Netilmicin Sulfate	23H11	0.640834
S3648	Amlexanox	11F8	0.639985
S7393	Aloxistatin	17A11	0.63946
S4299	Dicoumarol	14F10	0.639012
S4393	Cephapirin Sodium	20G11	0.638821
S1743	NEXIUM (esomeprazole magnesium)	5A5	0.635649
S4373	Dicyclomine HCl	20F8	0.635075
S5560	Midecamycin	20F3	0.633463
S2031	Fenticonazole Nitrate	7D2	0.633393
S4663	Fusidate Sodium	16B4	0.632878
S2446	Levosimendan	8C6	0.631184
S4243	Deoxycorticosterone acetate	14G5	0.630778
S5023	Nadolol	17F4	0.630689
S1339	Galanthamine HBr	23H2	0.628141
S1367	Amonafide	2C11	0.627908
S2900	Cobicistat (GS-9350)	10B4	0.627591
S2516	Xylazine HCl	9B2	0.625835
S4503	Calcium D-Panthotenate	14B11	0.625359
S4080	Triamterene	13D2	0.625173
S2586	Dimethyl Fumarate	9F7	0.624407
S4548	Aminoguanidine hydrochloride	15F4	0.624165
S5296	Cephradine monohydrate	24G11	0.622006
S4751	Cisapride hydrate	16C8	0.619854
S4591	Nitroxoline	15H7	0.619854
S9500	Valbenazine tosylate	22C4	0.619854
S2529	Dopamine HCl	9B3	0.618562
S4308	Benzthiazide	20E5	0.617314
S1014	Bosutinib (SKI-606)	1B3	0.614467
S2851	Baricitinib (LY3009104, INCB028050)	10E3	0.613865
S1994	Lacidipine	6D10	0.613442
S2508	Scopolamine HBr	8D11	0.613283
S3722	Isavuconazole	11D11	0.613013
S3054	Alverine Citrate	10D8	0.612735
S4844	Cefcapene Pivoxil Hydrochloride	16C10	0.61132
S4655	Sulpiride	16C3	0.609205
S7156	Marimastat (BB-2516)	17A9	0.609205
S2664	Clinofibrate	9A10	0.608922
S3650	Penicillin V potassium salt	23H10	0.608318
S2521	Epinephrine bitartrate	9E2	0.608157
S3021	Rimonabant	10A6	0.606279
S3737	Cangrelor Tetrasodium	23D11	0.604541
S4264	Etofibrate	14E7	0.604433
S4153	D-Phenylalanine	27F3	0.602904
S5243	Ruxolitinib Phosphate	19G2	0.601286
S1837	Flubendazole	26A4	0.600818
S3008	Zaltoprofen	10C5	0.598613
S4210	Benzocaine	14B3	0.598462
S2503	Racecadotril	8H10	0.598146
S1904	Avobenzone	6B5	0.597306
S5661	Tiaprofenic acid	20F4	0.596414
S1526	Quizartinib (AC220)	3G10	0.595615
S3114	Vitamin C	10B11	0.594669
S2538	Acetanilide	9H3	0.594604
S2753	Tivantinib (ARQ 197)	9D11	0.594604
S1848	Curcumin	5H11	0.594604
S2536	Miconazole	9F3	0.592546
S4507	17-Hydroxyprogesterone	14F11	0.591971
S7284	Rociletinib (CO-1686, AVL-301)	17D10	0.590496
S3083	Indacaterol Maleate	10E10	0.588806
S1345	Granisetron HCl	23A3	0.588572
S2533	Ritodrine HCl	9C3	0.587833
S4197	Bemegride	13G11	0.587799
S4240	Doxylamine Succinate	14E5	0.587651
S2457	Clindamycin HCl	8B7	0.586749
S2487	Mycophenolic acid	8D9	0.585084
S4180	Nefopam HCl	24E3	0.584389
S5492	Econazole	19D4	0.582367
S1332	Flumazenil	2D9	0.582367
S4392	Potassium Canrenoate	24D9	0.582367
S7975	Favipiravir (T-705)	18H5	0.581725
S1391	Oxcarbazepine	3D3	0.580875
S4206	Cysteamine HCl	14F2	0.580432
S4652	Sulisobenzone	16B3	0.578344
S4341	Nalmefene HCl	20H6	0.576991
S5540	Landiolol hydrochloride	22C2	0.576773
S2240	Fesoterodine Fumarate	8B3	0.576757
S4357	Tacrine HCl	20G7	0.574684
S1782	Azacitidine	5F7	0.574349
S1385	Mosapride Citrate	3G2	0.574349
S4219	Azaperone	14G3	0.574192
S8067	Vorapaxar	18E7	0.571489
S2442	Inosine	8A6	0.571349
S2791	Sotrastaurin	10D2	0.571295
S3140	Milnacipran HCl	11G2	0.570577
S3731	Tipiracil hydrochloride	12D2	0.570236
S1940	Levofloxacin	6C7	0.570225
S2504	Ribavirin	8A11	0.569576
P1085	Angiotensin II human Acetate	24D8	0.568408
S4397	Diperodon HCl	20A10	0.56832
S4200	Tolperisone HCl	14A2	0.567448
S2736	Fedratinib (SAR302503, TG101348)	9B11	0.564482
S2475	Imatinib (STI571)	8D8	0.563858
S2551	Sulbactam sodium	9G4	0.562819
S2583	Thiamphenicol	9C7	0.562607
S4118	Histamine 2HCl	13G5	0.559904
S1855	Pefloxacin Mesylate	6B2	0.559193
S1653	Tretinoin	4g7	0.55898
S4089	Halobetasol Propionate	13D3	0.555398
S5261	Ufenamate	22D6	0.554785
S4246	Tranylcypromine (2-PCPA) HCl	14A6	0.551077
S8195	Oclacitinib?maleate	18E8	0.550211
S3748	Acamprosate Calcium	23E11	0.54898
S4700	4-Aminobutyric acid	24H5	0.547147
S5647	Emedastine Difumarate	20H3	0.546347
S2535	Econazole nitrate	9E3	0.54619
S5070	Mupirocin calcium	17D6	0.545254
S5533	Tobramycin sulfate	24B11	0.545254
S2596	Clindamycin palmitate HCl	9B8	0.542316
S2001	Elvitegravir (GS-9137, JTK-303)	6E10	0.541488
S1908	Flutamide	6E5	0.540736
S4682	Loxoprofen	16F5	0.54065
S1404	Trilostane	3E4	0.539511
S7786	Erlotinib	18C4	0.53929
S2470	Fluocinolone Acetonide	8A8	0.538469
S4898	Sulfalozine sodium	16G11	0.537747
S3072	(R)-baclofen	23G9	0.537416
S5228	Minoxidil sulphate	21b7	0.536775
S2265	Artesunate	8E3	0.536309
S5077	Regorafenib Monohydrate	17G6	0.535887
S3122	Amikacin hydrate	24G6	0.534033
S1472	Safinamide Mesylate	3B8	0.534015
S2615	Noradrenaline bitartrate monohydrate	9F9	0.533989
S4404	Pasiniazid	20E10	0.533433
S7204	Fosbretabulin (Combretastatin A4 Phosphate (CA4P)) Disodium	24D6	0.532185
S4083	Vitamin A Acetate	13G2	0.53013
S4384	Difloxacin HCl	20D9	0.529678
S4830	Maltose	16A9	0.528509
S2493	Olanzapine	8H9	0.528253
S7579	Ledipasvir (GS5885)	18C2	0.527211
S4640	Lesinurad	16B2	0.526681
S2454	Bupivacaine HCl	8G6	0.526249
S1774	Thioguanine	5A7	0.524858
S4247	Prucalopride Succinate	14B6	0.52452
S5717	Acetohexamide	20B5	0.5243
S2579	Zidovudine	9A7	0.522187
S4336	Metaraminol Bitartrate	20F6	0.521952
S2154	Dabigatran Etexilate	7h10	0.520992
S4599	Benzyl benzoate	18D11	0.520955
S1875	Tranexamic Acid	23E5	0.520081
S2489	Nateglinide	8E9	0.519917
S2853	Carfilzomib (PR-171)	10F3	0.519404
S4402	Oxeladin Citrate	20D10	0.517607
S5042	Bevantolol hydrochloride	17F5	0.515842
S7775	Emricasan	18G3	0.515068
S1403	Tigecycline	3D4	0.514845
S4843	Potassium acetate	16B10	0.514057
S4311	Calcium Gluceptate	24E9	0.514057
S3953	L-Lysine hydrochloride	24B10	0.514057
S2613	Clorsulon	9D9	0.513128
S4718	Acetylcholine iodide	16A7	0.50698
S3012	Pazopanib	10D5	0.505786
S3052	Rupatadine Fumarate	10B8	0.504224
S2501	Pyrantel Pamoate	8F10	0.502029
S2727	Dacomitinib (PF299804, PF299)	9H10	0.501736
S4166	Chlorpropamide	13A9	0.499792
S2543	Ceftiofur HCl	9C4	0.49959
S1833	Butoconazole nitrate	5H10	0.4984
S4678	Povidone iodine	16C5	0.49827
S3081	Ulipristal	10D10	0.49789
S1826	Nedaplatin	23B5	0.496546
S1998	D-Cycloserine	23B6	0.496355
S4289	Metoclopramide HCl	14E9	0.496001
S1937	Isoniazid	6B7	0.492338
S3850	Glucosamine sulfate	21G2	0.491381
S3116	Sulfathiazole	10C11	0.4905
S3065	Amikacin disulfate	23F9	0.489055
S4387	Bendroflumethiazide	20E11	0.486899
S7781	Sunitinib	18H3	0.484645
S1518	Ibuprofen Lysine	23D4	0.484107
S2577	Phenacetin	9H6	0.482968
S4589	Amodiaquine dihydrochloride dihydrate	15G7	0.481297
S2042	Cyproterone Acetate	7C3	0.480533
S2525	Phenytoin	9H2	0.479632
S4385	Fosfomycin Tromethamine	20E9	0.477991
S4370	Nicotine Ditartrate	20E8	0.476729
S5626	Benzalkonium chloride	19B6	0.476319
S1500	Betamethasone	3D9	0.476241
S4107	Clofazimine	13A5	0.474383
S3756	Methyl salicylate	18F10	0.47381
S1241	Vincristine sulfate	2A4	0.473423
S1977	Sarafloxacin HCl	26C4	0.472712
S3058	Danofloxacin Mesylate	23E9	0.467091
S4729	Tamsulosin hydrochloride	16C7	0.466516
S2467	Famciclovir	8H7	0.466134
S4932	Proxyphylline	17D2	0.464902
S4651	Etoricoxib	16A3	0.464902
S3051	Bosentan Hydrate	10A8	0.463108
S4408	Procodazole	20F10	0.461233
S3165	Abacavir sulfate	23C10	0.460744
S2607	Buflomedil HCl	9A9	0.459077
S7179	BAF312 (Siponimod)	17E9	0.45786
S5295	Lincomycin Hydrochloride Monohydrate	21b8	0.456975
S4278	Carteolol HCl	14D8	0.456527
S2570	Prednisolone Acetate	9D6	0.456186
S2673	Trametinib (GSK1120212)	9D10	0.455671
S1835	Azithromycin	5A11	0.453905
S7810	Afatinib (BIBW2992) Dimaleate	18F4	0.451566
S4505	Vinblastine sulfate	14D11	0.450625
S8034	Apremilast (CC-10004)	18H6	0.449952
S1005	Axitinib	1C2	0.449376
S5004	Pimecrolimus	17D3	0.449066
S2542	Phenformin HCl	9B4	0.449066
S8016	Vonoprazan Fumarate (TAK-438)	18E6	0.447365
S2514	Tobramycin	23G7	0.447352
S4334	Mesoridazine Besylate	20D6	0.447077
S1082	Vismodegib (GDC-0449)	1H5	0.445964
S1470	Orantinib (TSU-68, SU6668)	3A8	0.444842
S1401	Tenofovir	3C4	0.444308
S2086	Ivabradine HCl	7A7	0.443878
S7262	Vidofludimus	17B10	0.441351
S1368	Acitretin	2D11	0.440437
S2875	Prucalopride	10A4	0.439923
S4650	Atipamezole	16H2	0.439825
S2541	Clomipramine HCl	9A4	0.438786
S2497	Pancuronium dibromide	8C10	0.437272
S4298	Amifostine	24D4	0.436786
S4144	Amprolium HCl	24H2	0.436786
S2491	Nitrendipine	8F9	0.436474
S5352	Cefminox Sodium	20F2	0.435329
S5397	Chlorhexidine	19F8	0.435275
S2016	Mirtazapine	6C11	0.434846
S3199	Reboxetine mesylate	11E6	0.433544
S3013	Plerixafor 8HCl (AMD3100 8HCl)	23A9	0.433544
S1960	Pranoprofen	6D8	0.432974
S2373	Yohimbine HCl	8A5	0.432612
S2108	Flunixin Meglumin	7g8	0.431941
S4721	L-Glutamic acid monosodium salt	24G10	0.430773
S3146	Tripelennamine HCl	23A10	0.429522
P1030	Salmon Calcitonin Acetate	24H7	0.424842
S1261	Celecoxib	2F5	0.424784
S2455	Bethanechol chloride	8H6	0.424586
S1208	Doxorubicin (Adriamycin) HCl	1G11	0.423729
S2507	Salbutamol Sulfate	23F7	0.423118
S4697	Saxagliptin hydrate	16F6	0.42286
S3133	Sulfamethazine	11C2	0.421221
S2357	Silibinin	8G4	0.421138
S4285	Ospemifene	14B9	0.419759
S5659	Emedastine	20E4	0.41714
S4090	Fenspiride HCl	13E3	0.414769
S3713	Moxidectin	21F2	0.41466
S5281	Dapiprazole Hydrochloride	21F7	0.413485
S1813	Amlodipine Besylate	5F9	0.413225
S4284	Chloroprocaine HCl	14A9	0.4121
S4029	Colistin Sulfate	24H6	0.411796
S1381	Meropenem	3E2	0.409456
S4571	Hexylresorcinol	15E6	0.408951
S2581	Quinapril HCl	9B7	0.4069
S4657	Eslicarbazepine Acetate	16E3	0.405287
S4020	Sodium Picosulfate	12D6	0.404499
S2096	Almotriptan Malate	7F7	0.404238
P1087	Carperitide Acetate	24E8	0.403321
S2127	S- (+)-Rolipram	7C10	0.403245
S2460	Pramipexole	8E7	0.401506
S4204	Isosorbide	14E2	0.401485
S4414	Sodium 4-aminohippurate Hydrate	20G10	0.401092
S1442	Voriconazole	3E6	0.400459
S4415	Misoprostol	20H11	0.399789
S2484	Milrinone	8A9	0.397401
S4512	Aceglutamide	14G11	0.396235
S8565	Omarigliptin (MK-3102)	18E9	0.395134
S2459	Clozapine	8D7	0.394392
S2041	Dyclonine HCl	7b3	0.394322
S5059	Pixantrone Maleate	17H5	0.393654
S1692	Busulfan	4G10	0.392489
S3007	Zanamivir	23H8	0.392367
S2902	S-Ruxolitinib (INCB018424)	10C4	0.387602
S4131	Levodropropizine	13G6	0.385597
S5280	Dimemorfan phosphate	24H8	0.385553
S1760	Rifapentine	5H5	0.385553
S2473	Hexestrol	8C8	0.382223
S5356	Ceftiofur	20H2	0.379543
S1642	Methyldopa	26E3	0.378666
S2566	Isoprenaline HCl	9A6	0.378253
S5623	Bedaquiline	19A6	0.377618
S4869	Sulfamethoxazole sodium	16A11	0.373712
S2814	Alpelisib (BYL719)	10B3	0.373488
S1262	Avagacestat (BMS-708163)	2G5	0.372725
S5401	Tegaserod Maleate	19D3	0.371131
S2021	Chlormezanone	6f11	0.370956
S4820	Diastase	18G9	0.37083
S1221	Dacarbazine	2E2	0.367292
S1457	Atazanavir Sulfate	3D7	0.365039
S3619	Citicoline sodium	23F10	0.364991
S5652	Elbasvir	20C4	0.362739
S2129	Fudosteine	23H6	0.361978
S4839	Mosapride	16A10	0.358823
S1721	Azathioprine	5h2	0.357242
S4250	Sulfamethoxypyridazine	14E6	0.356199
S5006	Teprenone	17F3	0.354781
S1902	Vitamin B12	6H4	0.349313
S4646	Ciclesonide	16D2	0.349298
S1399	Teicoplanin	23F3	0.349094
S4093	Bismuth Subcitrate Potassium	24B2	0.346444
S5256	Benproperine phosphate	21E7	0.346277
S4877	Eperisone hydrochloride	16B11	0.346277
S7818	Pexidartinib (PLX3397)	18G4	0.345929
S3038	Fosaprepitant dimeglumine salt	10D7	0.342959
S1362	Rigosertib (ON-01910)	2A11	0.341242
S1517	Natamycin	3E10	0.340604
S5655	Venlafaxine	20D4	0.340341
S5701	Alvimopan dihydrate	22E3	0.339151
P1029	Oxytocin (Syntocinon)	24G7	0.339151
S1847	Clemastine Fumarate	5G11	0.339151
S5411	Sultamicillin	20C3	0.338279
S1771	Chlorprothixene	5G6	0.337978
S2221	Apatinib?mesylate	8D2	0.337031
S2217	Irinotecan HCl Trihydrate	8C2	0.336382
S5240	lenvatinib Mesylate	20E2	0.336191
S3174	L-Arginine HCl (L-Arg)	23D10	0.334686
S7492	Uprosertib (GSK2141795)	17E11	0.334482
S1897	Potassium Iodide	6E4	0.334399
S4225	Mexiletine HCl	14D4	0.334253
S2017	Benidipine HCl	6D11	0.3326
S4266	Brimonidine Tartrate	14F7	0.330357
S2665	Ciprofibrate	9B10	0.329219
S8022	Empagliflozin (BI 10773)	18G6	0.328154
S1705	Progesterone	4F11	0.327749
S4280	Meclofenoxate (Centrophenoxine) HCl	14F8	0.324674
S1964	Rimantadine	6f8	0.318649
S3024	Lamotrigine	10D6	0.317686
P1056	Glucagon HCl	24G8	0.316439
S4304	Anisindione	20C11	0.315504
S1799	Ranolazine	5g8	0.31432
S1338	Gabapentin HCl	23G2	0.313666
S8241	Ponesimod	18H8	0.312731
S4251	Phenothiazine	21G3	0.312083
S5245	Raltegravir potassium	21d7	0.310252
S5087	Tianeptine	21F6	0.308583
S5322	Sodium gualenate	21F8	0.303439
S4335	Metaproterenol Sulfate	20E6	0.302486
S4430	Hydroxychloroquine Sulfate	24E4	0.29937
S4679	Terazosin HCl	16D5	0.297302
S5232	Alectinib hydrochloride	26C8	0.296363
S2098	Bexarotene	7h7	0.293692
S1893	D-glutamine	23F5	0.292767
S4394	Clofoctol	20H9	0.292194
S4312	Carbadox	20F5	0.29161
S2494	Olopatadine HCl	8A10	0.291442
S4653	L-Ornithine	24E5	0.291183
S2099	Temocapril HCl	7A8	0.290233
S2336	Orotic acid (6-Carboxyuracil)	8D4	0.289678
S3106	Pidotimod	10H10	0.288721
S7326	Tasisulam	17G10	0.288172
S4175	Sulfaguanidine	13G9	0.287608
S2296	Enoxolone	8B4	0.283921
S4076	Propranolol HCl	12H11	0.282858
S4227	Fidaxomicin	14E4	0.279712
S4390	Brucine sulfate salt hydrate	20G9	0.27855
S2458	Clonidine HCl	8C7	0.278206
S1244	Amuvatinib (MP-470)	2C4	0.27788
S3728	Grazoprevir	12A2	0.277175
S2378	Butylscopolamine Bromide	8D5	0.275243
S2585	Brompheniramine hydrogen maleate	9E7	0.271789
S1652	Monobenzone	4f7	0.267973
S4044	Toltrazuril	12E8	0.267971
S2453	Benserazide HCl	8F6	0.267943
S2730	Crenolanib (CP-868596)	9A11	0.266093
S4375	Mepenzolate Bromide	20G8	0.257329
S3070	Piracetam	10D9	0.257277
S3997	Oxaceprol	12E4	0.257181
S1395	Polymyxin B sulphate	23E3	0.256485
S1629	Orlistat	4E5	0.255253
S8206	Ivosidenib (AG-120)	21F5	0.253966
S2481	Manidipine	8G8	0.25136
S4641	Tedizolid Phosphate	16C2	0.250573
S3649	Ceftazidime	23G10	0.249745
S4234	Capreomycin Sulfate	24G3	0.248273
S1839	Chloroxine	5C11	0.246558
S3211	Thiamine HCl (Vitamin B1)	23E10	0.244249
S5266	Stiripentol	19B3	0.244008
S3056	Miltefosine	23D9	0.243776
S3078	Beclomethasone dipropionate	10A10	0.24062
S2456	Chlorpromazine HCl	8A7	0.238676
S4092	Pramoxine HCl	13G3	0.238536
S4016	Ouabain	12A6	0.237949
S2043	Memantine HCl	7d3	0.237755
S2030	Flunarizine 2HCl	7C2	0.235696
S4027	Flavoxate HCl	23G11	0.235478
S5311	Pyridoxal phosphate	21E8	0.229251
S2575	Vancomycin HCl	23F8	0.229209
S1876	Valaciclovir HCl	6H2	0.226088
S1888	Deflazacort	6G3	0.225864
S4606	Glutathione	24D5	0.222211
S2133	Gabapentin	23A7	0.221334
S3750	Sodium benzoate	12G3	0.217021
S4691	Oxybenzone	16C6	0.21677
S5440	Berberine Sulfate	21E9	0.215387
S4540	Sisomicin sulfate	24G4	0.215387
S4376	Aceclidine HCl	20H8	0.215159
S4668	Procaine	16G4	0.214641
S3681	Vitamin E Acetate	18D10	0.213641
S2608	Fluocinonide	9B9	0.213294
S1397	Rocuronium Bromide	3H3	0.212488
S5433	Sodium succinate	24H11	0.210954
S2471	Gallamine Triethiodide	8B8	0.210931
S4176	Trometamol	13H9	0.201323
S1885	Felodipine	6F3	0.200267
S5298	Amoxicillin trihydrate	21d8	0.198535
S4407	Prochlorperazine Dimaleate	21A4	0.196146
S1921	Phenindione	6F6	0.19182
S2157	Taladegib (LY2940680)	26B5	0.190683
S7858	Dibutyryl-cAMP (Bucladesine)	18D5	0.190614
S2005	Raltegravir (MK-0518)	6G10	0.189581
S3973	L-SelenoMethionine	24D10	0.18621
S1784	Vidarabine	5g7	0.183679
S5627	Amsacrine hydrochloride	22A3	0.181118
S7654	Defactinib (VS-6063, PF-04554878)	26H7	0.176777
S2116	Conivaptan HCl	7d9	0.176163
S2109	Imidapril HCl	7h8	0.175857
S2003	Maraviroc	6F10	0.171388
S4544	Urethane	15D4	0.170755
S1859	Diethylstilbestrol	6D2	0.168989
S4348	Piromidic Acid	20C7	0.16707
S1055	Enzastaurin (LY317615)	1C5	0.158907
S3752	isoleucine	24H9	0.156583
S5324	Oxidopamine (hydrobromide)	21G8	0.155501
S2038	Phentolamine Mesylate	7h2	0.155255
S2559	Cortisone acetate	9E5	0.153394
S7995	Ripasudil (K-115) hydrochloride dihydrate	18B6	0.150928
S1827	Betaxolol HCl	5B10	0.146518
S2557	Terbinafine HCl	9D5	0.14579
S1669	Loteprednol etabonate	4h8	0.142307
S4343	Oxethazaine	21H3	0.140632
S1633	Zafirlukast	4H5	0.139661
S7605	Filgotinib (GLPG0634)	18D2	0.138216
S1969	Nefiracetam	6H8	0.13818
S4665	Rebeprazole sodium	16D4	0.137894
S4553	Bronopol	15A5	0.136313
S4037	Doxapram HCl	12F7	0.134405
S2103	Naltrexone HCl	7d8	0.133654
S4269	Vinorelbine Tartrate	14A8	0.133074
S1759	Pitavastatin Calcium	5g5	0.132167
S4238	Cepharanthine	21F3	0.13167
S7297	Osimertinib (AZD9291)	17E10	0.13167
S4556	Carzenide	15D5	0.131215
S2075	Rosiglitazone HCl	7h5	0.129522
S5255	Nicardipine	21H11	0.129408
S2067	Ozagrel HCl	7e5	0.128516
S1681	Mesalamine	4h9	0.127345
S2074	Mecarbinate	7g5	0.126316
S2080	Clevidipine Butyrate	7d6	0.125626
S1625	Ethinyl Estradiol	4A5	0.124137
S1644	Nitrofural	4h6	0.123414
S2480	Loperamide HCl	8F8	0.122428
S7158	abemaciclib (LY2835219)	17C9	0.122004
S1869	Dapoxetine HCl	6G2	0.119493
S4593	Chlormadinone acetate	15A8	0.11729
S2097	Ambrisentan	7g7	0.116684
S2020	Formoterol Hemifumarate	6e11	0.112655
S4584	Butylparaben	15D7	0.111878
S1802	AICAR (Acadesine)	5A9	0.111309
S1281	Aniracetam	2E6	0.110721
S4610	Mebendazole	15D9	0.110338
S1749	L-Glutamine	23H4	0.109712
S2131	Roflumilast	7f10	0.108446
S5566	Dapagliflozin propanediol monohydrate	21G10	0.106211
S1866	Diphenhydramine HCl	6f2	0.102986
S1491	Fludarabine	3B9	0.100862
S2064	Balofloxacin	7b5	0.100811
S2092	Detomidine HCl	7e7	0.0983218
S1643	Ursodiol	4g6	0.0968688
S2284	Colchicine	8F3	0.0960547
S2248	Silmitasertib (CX-4945)	8C3	0.0940357
S2046	Pioglitazone HCl	7g3	0.0940226
S4328	Guanethidine Sulfate	24C9	0.0908733
S1610	Metolazone	4h3	0.0895358
S4833	Cefoxitin sodium	7e6	0.0894786
S2058	Tolnaftate	7e4	0.0888722
S1933	Triamcinolone	6h6	0.0884618
S5538	Tropisetron	21f10	0.0875281
S2181	Ixazomib Citrate (MLN9708)	7G11	0.0873104
S2199	Aliskiren Hemifumarate	7h11	0.0849389
S2006	Pyrimethamine	6h10	0.0848143
S1691	Praziquantel	4f10	0.0846303
S1733	Methylprednisolone	5g3	0.08449
S1975	Aripiprazole	6D9	0.0842021
S1865	Diltiazem HCl	6e2	0.0838777
S4980	Anamorelin	21g4	0.0832569
S1704	Emtricitabine	4E11	0.0826624
P1017	Octreotide Acetate	24E7	0.0782915
S5479	Cloperastine hydrochloride	21F9	0.0780207
S1719	Zalcitabine	5g2	0.077113
S1895	Dipyridamole	6C4	0.0766803
S2091	Betaxolol	7d7	0.0762772
S2066	Moxonidine	7d5	0.076126
S1920	Haloperidol	6e6	0.0750772
S2025	Urapidil HCl	6h11	0.0750603
S2052	Oxytetracycline Dihydrate	7A4	0.0750107
S1907	Metronidazole	6d5	0.0746889
S4685	Efavirenz	16H5	0.073994
S1941	Enalapril Maleate	6d7	0.0731977
S1913	Tropicamide	6h5	0.0704772
S4117	Histamine Phosphate	24D2	0.0688691
S1662	Isradipine	4D8	0.0674518
S4935	Asunaprevir	17E2	0.0659995
S5205	Nilotinib hydrochloride	20D2	0.0649176
S1204	Melatonin	1D11	0.0645522
S1569	Tazarotene	4A2	0.0638133
S1641	Chlorothiazide	4f6	0.0623603
S4631	Prochlorperazine dimaleate salt	15A11	0.0622838
S2500	Propafenone HCl	8E10	0.0620683
S1884	Sparfloxacin	6e3	0.0619812
S2229	Eltrombopag Olamine	8F2	0.0605806
S1734	Meloxicam	5h3	0.0604283
S2057	Cyclophosphamide Monohydrate	7d4	0.0602478
S1654	Phenylbutazone	4h7	0.0598565
S5098	Gefitinib hydrochloride	21G6	0.0591286
S2032	Rebamipide	7e2	0.0587892
S2028	Diclazuril	7a2	0.0587237
S1499	Cefaclor	21a2	0.0578282
S5003	Tacrolimus (FK506)	17C3	0.0561333
S5066	Pramipexole dihydrochloride	17C6	0.0557455
S1898	Tropisetron HCl	6f4	0.0545277
S4683	Sildenafil Mesylate	16G5	0.0540336
S1910	Tioconazole	6G5	0.0540336
S4174	Sodium Gluconate	24D3	0.0536603
S5051	Pipemidic acid	24E11	0.0529216
S2040	Nimesulide	7a3	0.0526549
S1235	Letrozole	2F3	0.0520124
S1896	Hydroxyurea	6d4	0.0518499
S1622	Prednisone	4g4	0.0514302
S1593	Apixaban	4f2	0.049713
S4660	Glycopyrrolate	16G3	0.0492067
S2087	Rivastigmine Tartrate	7b7	0.0478716
S4699	Etretinate	16G6	0.0478612
S1883	Idoxuridine	6d3	0.0471937
S1978	Methscopolamine	6e9	0.0468313
S1628	Triamcinolone Acetonide	4D5	0.0462923
S1623	Acetylcysteine	4h4	0.0452878
S4094	Tetramisole HCl	24C2	0.0446561
S1604	Olmesartan Medoxomil	4B3	0.0443375
S2125	Mestranol	7a10	0.0442132
S7377	Aprotinin	24E6	0.0438889
S5048	Fosfomycin Disodium	24D11	0.0432847
S1816	Chlorpheniramine Maleate	5g9	0.0431514
S2113	Cisatracurium Besylate	7b9	0.0430731
S1594	Semagacestat (LY450139)	4g2	0.0406559
S2101	Gabexate Mesylate	7b8	0.0397267
S1630	Allopurinol	4f5	0.039668
S1468	Alfacalcidol	3G7	0.0395464
S1620	Darunavir Ethanolate	4f4	0.0392017
S2029	Uridine	7b2	0.0375657
S2180	Ixazomib (MLN2238)	7F11	0.0368656
S1601	Reserpine	4h2	0.0359235
S2054	Orphenadrine Citrate	7b4	0.0359053
S1293	Cilnidipine	2E7	0.0344345
S2078	Famotidine	7b6	0.0338959
S4582	Eflornithine hydrochloride hydrate	24C5	0.0326902
S4158	Ceftriaxone Sodium Trihydrate	24C3	0.0324643
S2167	Bazedoxifene Acetate	7B11	0.0313585
S2062	Tiopronin	7a5	0.0309317
S1608	Pyridostigmine Bromide	4f3	0.03015
S1294	Cilostazol	2F7	0.0287559
S4127	Terbutaline Sulfate	24F2	0.0286564
S4649	Atipamezole hydrochloride	16G2	0.02836
S1666	Flucytosine	4f8	0.0280595
S1631	Allopurinol Sodium	4G5	0.0279695
S1377	Drospirenone	3A2	0.0258009
S1928	Alibendol	6g6	0.0254255
S4523	Dihydrostreptomycin sulfate	24F4	0.0232762
S1676	Amorolfine HCl	4D9	0.0231154
S2024	Ketotifen Fumarate	6g11	0.0218226
S4119	Pefloxacin Mesylate Dihydrate	13H5	0.0213957
S1987	Mometasone furoate	6H9	0.0204868
S1890	Nizatidine	6h3	0.0198402
S1899	Nicotinamide (Vitamin B3)	6g4	0.0193042
S1576	Sulfasalazine	4D2	0.0184596
S5527	Salmeterol	21D10	0.0183255
S1965	Primidone	6g8	0.0179237
S1950	Metformin HCl	6f7	0.0175546
S4196	Ethacridine lactate monohydrate	13F11	0.0170117
S1680	Disulfiram	4G9	0.0164588
S1983	Adenine HCl	6g9	0.0151476
S1992	Fluticasone propionate	6C10	0.0126038
S3207	Iopromide	11A7	0.0123779
S2549	Trospium chloride	9E4	0.011925
S1452	Ispinesib (SB-715992)	3A7	0.00889914
S1934	Nystatin (Fungicidin)	6A7	0.0065695
S3951	Tannic acid	21B3	0.0034841
S1706	Lamivudine	4g11	0.00216327
S2565	Amoxicillin Sodium	9H5	0.00203607
